# Supplementary material for: Predicting the Disease Risk of Protein Mutation Sequences With Pre-training Model
Source: Front Genet. 2020 Dec 21;11:605620. doi: 10.3389/fgene.2020.605620 (PMC7780924; doi:10.3389/fgene.2020.605620)
Supplement: Supplementary file 2 [file Table_2.XLSX]

## Sheet: Sheet1
Name	Gene(s)	Protein change	Condition(s)	Clinical significance (Last reviewed)	Review status	Accession	GRCh37Chromosome	GRCh37Location	GRCh38Chromosome	GRCh38Location	VariationID	AlleleID(s)	dbSNP ID
NM_007294.3(BRCA1):c.1001C>T (p.Pro334Leu)	BRCA1	P334L, P287L	not provided|Hereditary breast and ovarian cancer syndrome|Breast-ovarian cancer, familial 1|Hereditary cancer-predisposing syndrome|not specified	Benign(Last reviewed: Aug 10, 2015)	reviewed by expert panel	VCV000054099	17	41246547	17	43094530	54099	68766	rs41286290
NM_007294.3(BRCA1):c.1067A>G (p.Gln356Arg)	BRCA1	Q356R, Q309R	Ductal breast carcinoma|not specified|Hereditary breast and ovarian cancer syndrome|Breast-ovarian cancer, familial 1|Familial cancer of breast|Hereditary cancer-predisposing syndrome|not provided	Benign(Last reviewed: Aug 10, 2015)	reviewed by expert panel	VCV000041803	17	41246481	17	43094464	41803	50242	rs1799950
NM_007294.3(BRCA1):c.1105G>A (p.Asp369Asn)	BRCA1	D369N, D322N	Breast and/or ovarian cancer|Hereditary cancer-predisposing syndrome|not specified|Hereditary breast and ovarian cancer syndrome|Breast-ovarian cancer, familial 1	Benign(Last reviewed: Aug 10, 2015)	reviewed by expert panel	VCV000037390	17	41246443	17	43094426	37390	45946	rs56056711
NM_007294.3(BRCA1):c.110C>A (p.Thr37Lys)	BRCA1	T37K	Familial cancer of breast|FANCONI ANEMIA, COMPLEMENTATION GROUP S|Breast-ovarian cancer, familial 1|Pancreatic cancer 4|Breast-ovarian cancer, familial 1	Pathogenic(Last reviewed: Aug 10, 2015)	reviewed by expert panel	VCV000054131	17	41267767	17	43115750	54131	68798	rs80356880
NM_007294.3(BRCA1):c.116G>A (p.Cys39Tyr)	BRCA1	C39Y	Hereditary cancer-predisposing syndrome|Neoplasm of the breast|not provided|Hereditary breast and ovarian cancer syndrome|Breast-ovarian cancer, familial 1	Pathogenic(Last reviewed: Aug 19, 2017)	criteria provided, multiple submitters, no conflicts	VCV000037392	17	41267761	17	43115744	37392	45948	rs80357498
NM_007294.3(BRCA1):c.122A>G (p.His41Arg)	BRCA1	H41R	Hereditary breast and ovarian cancer syndrome|Breast-ovarian cancer, familial 1|Hereditary cancer-predisposing syndrome|not provided	Pathogenic(Last reviewed: Aug 10, 2015)	reviewed by expert panel	VCV000054166	17	41267755	17	43115738	54166	68833	rs80357276
NM_007294.3(BRCA1):c.130T>A (p.Cys44Ser)	BRCA1	C44S	not provided|Hereditary breast and ovarian cancer syndrome|Breast-ovarian cancer, familial 1|Hereditary cancer-predisposing syndrome	Pathogenic(Last reviewed: Aug 10, 2015)	reviewed by expert panel	VCV000054191	17	41267747	17	43115730	54191	68858	rs80357327
NM_007294.3(BRCA1):c.131G>A (p.Cys44Tyr)	BRCA1	C44Y	Breast-ovarian cancer, familial 1|Hereditary cancer-predisposing syndrome|not provided	Pathogenic(Last reviewed: Aug 10, 2015)	reviewed by expert panel	VCV000054199	17	41267746	17	43115729	54199	68866	rs80357446
NM_007294.3(BRCA1):c.131G>T (p.Cys44Phe)	BRCA1	C44F	Familial cancer of breast|FANCONI ANEMIA, COMPLEMENTATION GROUP S|Breast-ovarian cancer, familial 1|Pancreatic cancer 4|Breast and/or ovarian cancer|Hereditary cancer-predisposing syndrome|not provided|Hereditary breast and ovarian cancer syndrome|Breast-ovarian cancer, familial 1	Pathogenic(Last reviewed: Oct 31, 2018)	criteria provided, multiple submitters, no conflicts	VCV000054200	17	41267746	17	43115729	54200	68867	rs80357446
NM_007294.3(BRCA1):c.133A>C (p.Lys45Gln)	BRCA1	K45Q	not specified|Hereditary breast and ovarian cancer syndrome|Breast-ovarian cancer, familial 1|Hereditary cancer-predisposing syndrome	Benign(Last reviewed: Aug 10, 2015)	reviewed by expert panel	VCV000183950	17	41267744	17	43115727	183950	185127	rs769650474
NM_007294.3(BRCA1):c.139T>A (p.Cys47Ser)	BRCA1	C47S	Breast-ovarian cancer, familial 1	Pathogenic(Last reviewed: Oct 2, 2015)	criteria provided, single submitter	VCV000267508	17	41258546	17	43106529	267508	262990	rs80357370
NM_007294.3(BRCA1):c.1418A>G (p.Asn473Ser)	BRCA1	N473S, N426S	Hereditary cancer-predisposing syndrome|Breast-ovarian cancer, familial 1|not specified|Hereditary breast and ovarian cancer syndrome	Benign(Last reviewed: Aug 10, 2015)	reviewed by expert panel	VCV000054248	17	41246130	17	43094113	54248	68915	rs80357057
NM_007294.3(BRCA1):c.1486C>T (p.Arg496Cys)	BRCA1	R496C, R449C	not specified|not provided|Hereditary breast and ovarian cancer syndrome|Breast-ovarian cancer, familial 1|Breast and/or ovarian cancer|Hereditary cancer-predisposing syndrome	Benign(Last reviewed: Aug 10, 2015)	reviewed by expert panel	VCV000037416	17	41246062	17	43094045	37416	45972	rs28897676
NM_007294.3(BRCA1):c.1487G>A (p.Arg496His)	BRCA1	R496H, R449H	not provided|Hereditary breast and ovarian cancer syndrome|Breast-ovarian cancer, familial 1|Hereditary cancer-predisposing syndrome|not specified	Benign(Last reviewed: Aug 10, 2015)	reviewed by expert panel	VCV000041805	17	41246061	17	43094044	41805	50244	rs28897677
NM_007294.3(BRCA1):c.1511G>A (p.Arg504His)	BRCA1	R504H, R457H	Breast and/or ovarian cancer|Hereditary cancer-predisposing syndrome|not specified|not provided|Hereditary breast and ovarian cancer syndrome|Breast-ovarian cancer, familial 1	Benign(Last reviewed: Aug 10, 2015)	reviewed by expert panel	VCV000054278	17	41246037	17	43094020	54278	68945	rs56272539
NM_007294.3(BRCA1):c.1789G>A (p.Glu597Lys)	BRCA1	E597K, E550K	Hereditary cancer-predisposing syndrome|not specified|not provided|Hereditary breast and ovarian cancer syndrome|Breast-ovarian cancer, familial 1	Benign(Last reviewed: Aug 10, 2015)	reviewed by expert panel	VCV000041806	17	41245759	17	43093742	41806	50245	rs55650082
NM_007294.3(BRCA1):c.181T>A (p.Cys61Ser)	BRCA1	C61S, C14S	Breast-ovarian cancer, familial 1	Pathogenic(Last reviewed: Oct 2, 2015)	criteria provided, single submitter	VCV000054359	17	41258504	17	43106487	54359	69026	rs28897672
NM_007294.3(BRCA1):c.182G>A (p.Cys61Tyr)	BRCA1	C61Y, C14Y	not provided|Hereditary breast and ovarian cancer syndrome|Breast-ovarian cancer, familial 1|Hereditary cancer-predisposing syndrome	Pathogenic(Last reviewed: Aug 8, 2017)	criteria provided, multiple submitters, no conflicts	VCV000054364	17	41258503	17	43106486	54364	69031	rs80357093
NM_007294.3(BRCA1):c.1865C>T (p.Ala622Val)	BRCA1	A622V, A575V	Hereditary cancer-predisposing syndrome|Neoplasm of the breast|not provided|Hereditary breast and ovarian cancer syndrome|Breast-ovarian cancer, familial 1|Breast and/or ovarian cancer|not specified	Benign(Last reviewed: Aug 10, 2015)	reviewed by expert panel	VCV000054371	17	41245683	17	43093666	54371	69038	rs56039126
NM_007294.3(BRCA1):c.190T>C (p.Cys64Arg)	BRCA1	C64R, C17R	Hereditary cancer-predisposing syndrome|not specified|Breast-ovarian cancer, familial 1	Pathogenic(Last reviewed: Aug 28, 2017)	criteria provided, multiple submitters, no conflicts	VCV000054394	17	41258495	17	43106478	54394	69061	rs80357064
NM_007294.3(BRCA1):c.190T>G (p.Cys64Gly)	BRCA1	C64G, C17G	Hereditary cancer-predisposing syndrome|not specified|not provided|Hereditary breast and ovarian cancer syndrome|Breast-ovarian cancer, familial 1	Pathogenic(Last reviewed: Oct 17, 2018)	criteria provided, multiple submitters, no conflicts	VCV000017660	17	41258495	17	43106478	17660	32699	rs80357064
NM_007294.3(BRCA1):c.1924G>C (p.Asp642His)	BRCA1	D642H, D595H	Hereditary cancer-predisposing syndrome|not specified|not provided|Hereditary breast and ovarian cancer syndrome|Breast-ovarian cancer, familial 1	Benign(Last reviewed: Aug 10, 2015)	reviewed by expert panel	VCV000054401	17	41245624	17	43093607	54401	69068	rs80357344
NM_007294.3(BRCA1):c.1A>G (p.Met1Val)	BRCA1	M1V	Hereditary cancer-predisposing syndrome|Neoplasm of the breast|not provided|Hereditary breast and ovarian cancer syndrome|Breast-ovarian cancer, familial 1	Pathogenic(Last reviewed: Jul 23, 2018)	criteria provided, multiple submitters, no conflicts	VCV000054432	17	41276113	17	43124096	54432	69099	rs80357287
NM_007294.3(BRCA1):c.2002C>T (p.Leu668Phe)	BRCA1	L668F, L621F	Breast and/or ovarian cancer|Hereditary cancer-predisposing syndrome|not specified|not provided|Hereditary breast and ovarian cancer syndrome|Breast-ovarian cancer, familial 1	Benign(Last reviewed: Aug 10, 2015)	reviewed by expert panel	VCV000037441	17	41245546	17	43093529	37441	45997	rs80357250
NM_007294.3(BRCA1):c.2077G>A (p.Asp693Asn)	BRCA1	D693N, D646N	not specified|not provided|Hereditary breast and ovarian cancer syndrome|Breast-ovarian cancer, familial 1|Familial cancer of breast|Hereditary cancer-predisposing syndrome	Benign(Last reviewed: Aug 10, 2015)	reviewed by expert panel	VCV000041808	17	41245471	17	43093454	41808	50247	rs4986850
NM_007294.3(BRCA1):c.2077G>T (p.Asp693Tyr)	BRCA1	D693N, D693Y, D646Y	Breast-ovarian cancer, familial 1	Benign(Last reviewed: Dec 17, 2010)	no assertion criteria provided	VCV000125534	17	41245471	17	43093454	125534	131072	rs4986850
NM_007294.3(BRCA1):c.212G>A (p.Arg71Lys)	BRCA1	R71K, R24K	Hereditary breast and ovarian cancer syndrome|Breast-ovarian cancer, familial 1	Pathogenic(Last reviewed: Oct 2, 2015)	criteria provided, multiple submitters, no conflicts	VCV000054471	17	41258473	17	43106456	54471	69138	rs80356913
NM_007294.3(BRCA1):c.2167A>G (p.Asn723Asp)	BRCA1	N723D, N676D	Hereditary cancer-predisposing syndrome|not specified|Hereditary breast and ovarian cancer syndrome|Malignant tumor of prostate|Breast-ovarian cancer, familial 1|Breast and/or ovarian cancer	Benign(Last reviewed: Aug 10, 2015)	reviewed by expert panel	VCV000037454	17	41245381	17	43093364	37454	46010	rs4986845
NM_007294.3(BRCA1):c.2283A>C (p.Glu761Asp)	BRCA1	E761D, E714D	Hereditary breast and ovarian cancer syndrome	Benign(Last reviewed: Mar 28, 2018)	criteria provided, single submitter	VCV000619018	17	41245265	17	43093248	619018	610417	rs1567796302
NM_007294.3(BRCA1):c.2309C>T (p.Ser770Leu)	BRCA1	S770X, S770L, S723L	Breast-ovarian cancer, familial 1	Pathogenic(Last reviewed: Jun 6, 2005)	no assertion criteria provided	VCV000125553	17	41245239	17	43093222	125553	131091	rs80357063
NM_007294.3(BRCA1):c.2412G>C (p.Gln804His)	BRCA1	Q804H, Q757H	Hereditary cancer-predisposing syndrome|not specified|not provided|Hereditary breast and ovarian cancer syndrome|Breast-ovarian cancer, familial 1	Benign(Last reviewed: Aug 10, 2015)	reviewed by expert panel	VCV000054561	17	41245136	17	43093119	54561	69228	rs55746541
NM_007294.3(BRCA1):c.2428A>T (p.Asn810Tyr)	BRCA1	N810Y, N763Y	Hereditary cancer-predisposing syndrome|not specified|Hereditary breast and ovarian cancer syndrome|Breast-ovarian cancer, familial 1	Benign(Last reviewed: Aug 10, 2015)	reviewed by expert panel	VCV000054567	17	41245120	17	43093103	54567	69234	rs28897682
NM_007294.3(BRCA1):c.2458A>G (p.Lys820Glu)	BRCA1	K820E, K773E	not specified|not provided|Hereditary breast and ovarian cancer syndrome|Breast-ovarian cancer, familial 1|Breast and/or ovarian cancer|Hereditary cancer-predisposing syndrome	Benign(Last reviewed: Aug 10, 2015)	reviewed by expert panel	VCV000041810	17	41245090	17	43093073	41810	50249	rs56082113
NM_007294.3(BRCA1):c.2477C>A (p.Thr826Lys)	BRCA1	T826K, T779K	Hereditary cancer-predisposing syndrome|Neoplasm of the breast|not provided|Hereditary breast and ovarian cancer syndrome|Breast-ovarian cancer, familial 1|not specified	Benign(Last reviewed: Aug 10, 2015)	reviewed by expert panel	VCV000037473	17	41245071	17	43093054	37473	46029	rs28897683
NM_007294.3(BRCA1):c.2521C>T (p.Arg841Trp)	BRCA1	R841W, R794W	not specified|not provided|Hereditary breast and ovarian cancer syndrome|Breast-ovarian cancer, familial 1|Familial cancer of breast|Hereditary cancer-predisposing syndrome	Benign(Last reviewed: Aug 10, 2015)	reviewed by expert panel	VCV000017681	17	41245027	17	43093010	17681	32720	rs1800709
NM_007294.3(BRCA1):c.2525A>G (p.Glu842Gly)	BRCA1	E842G, E795G	Hereditary breast and ovarian cancer syndrome|Breast-ovarian cancer, familial 1|Hereditary cancer-predisposing syndrome|not specified	Benign(Last reviewed: Aug 10, 2015)	reviewed by expert panel	VCV000091592	17	41245023	17	43093006	91592	97069	rs28897684
NM_007294.3(BRCA1):c.2584A>G (p.Lys862Glu)	BRCA1	K862E, K815E	Hereditary cancer-predisposing syndrome|not specified|not provided|Hereditary breast and ovarian cancer syndrome|Breast-ovarian cancer, familial 1	Benign(Last reviewed: Aug 10, 2015)	reviewed by expert panel	VCV000037476	17	41244964	17	43092947	37476	46032	rs80356927
NM_007294.3(BRCA1):c.2612C>T (p.Pro871Leu)	BRCA1	P871L, P824L	Hereditary cancer-predisposing syndrome|Hereditary breast and ovarian cancer syndrome|Breast-ovarian cancer, familial 1|Familial cancer of breast|Breast carcinoma|not specified|not provided	Benign(Last reviewed: Aug 10, 2015)	reviewed by expert panel	VCV000041812	17	41244936	17	43092919	41812	50251	rs799917
NM_007294.3(BRCA1):c.2773A>C (p.Ile925Leu)	BRCA1	I925L, I878L	not provided|Hereditary breast and ovarian cancer syndrome|Breast-ovarian cancer, familial 1|Familial cancer of breast|Hereditary cancer-predisposing syndrome|not specified	Benign(Last reviewed: Aug 10, 2015)	reviewed by expert panel	VCV000037489	17	41244775	17	43092758	37489	46045	rs4986847
NM_007294.3(BRCA1):c.2T>G (p.Met1Arg)	BRCA1	M1R	Hereditary cancer-predisposing syndrome|Breast-ovarian cancer, familial 1	Pathogenic(Last reviewed: May 15, 2018)	criteria provided, single submitter	VCV000054746	17	41276112	17	43124095	54746	69413	rs80357111
NM_007294.3(BRCA1):c.3022A>G (p.Met1008Val)	BRCA1	M1008V, M961V	Hereditary cancer-predisposing syndrome|not specified|Hereditary breast and ovarian cancer syndrome|Malignant tumor of prostate|Breast-ovarian cancer, familial 1	Benign(Last reviewed: Aug 10, 2015)	reviewed by expert panel	VCV000054755	17	41244526	17	43092509	54755	69422	rs56321129
NM_007294.3(BRCA1):c.3113A>G (p.Glu1038Gly)	BRCA1	E1038G, E991G	not provided|Hereditary breast and ovarian cancer syndrome|Breast-ovarian cancer, familial 1|Familial cancer of breast|Breast carcinoma|Familial cancer of breast|Breast-ovarian cancer, familial 1|Pancreatic cancer 4|FANCONI ANEMIA, COMPLEMENTATION GROUP S|Hereditary cancer-predisposing syndrome|not specified	Benign(Last reviewed: Aug 10, 2015)	reviewed by expert panel	VCV000041815	17	41244435	17	43092418	41815	50254	rs16941
NM_007294.3(BRCA1):c.3119G>A (p.Ser1040Asn)	BRCA1	S1040N, S993N	Hereditary cancer-predisposing syndrome|not specified|Hereditary breast and ovarian cancer syndrome|Breast-ovarian cancer, familial 1|Familial cancer of breast|not provided	Benign(Last reviewed: Aug 10, 2015)	reviewed by expert panel	VCV000017670	17	41244429	17	43092412	17670	32709	rs4986852
NM_007294.3(BRCA1):c.3130A>G (p.Ile1044Val)	BRCA1	I1044V, I997V	Hereditary cancer-predisposing syndrome|not provided|Hereditary breast and ovarian cancer syndrome|Breast-ovarian cancer, familial 1|not specified	Benign(Last reviewed: Aug 10, 2015)	reviewed by expert panel	VCV000037510	17	41244418	17	43092401	37510	46066	rs80357271
NM_007294.3(BRCA1):c.314A>G (p.Tyr105Cys)	BRCA1	Y105C, Y58C	Hereditary cancer-predisposing syndrome|Neoplasm of the breast|not specified|Hereditary breast and ovarian cancer syndrome|Breast-ovarian cancer, familial 1	Benign(Last reviewed: Aug 10, 2015)	reviewed by expert panel	VCV000054780	17	41256266	17	43104249	54780	69447	rs28897673
NM_007294.3(BRCA1):c.3302G>A (p.Ser1101Asn)	BRCA1	S1101N, S1054N	Hereditary cancer-predisposing syndrome|not specified|not provided|Hereditary breast and ovarian cancer syndrome|Breast-ovarian cancer, familial 1	Benign(Last reviewed: Aug 10, 2015)	reviewed by expert panel	VCV000054830	17	41244246	17	43092229	54830	69497	rs41293447
NM_007294.3(BRCA1):c.3327A>C (p.Lys1109Asn)	BRCA1	K1109N, K1062N	not specified|Hereditary breast and ovarian cancer syndrome|Breast-ovarian cancer, familial 1|Hereditary cancer-predisposing syndrome|not provided	Benign(Last reviewed: Aug 10, 2015)	reviewed by expert panel	VCV000037522	17	41244221	17	43092204	37522	46078	rs41293449
NM_007294.3(BRCA1):c.3418A>G (p.Ser1140Gly)	BRCA1	S1140G, S1093G	Hereditary breast and ovarian cancer syndrome|Breast-ovarian cancer, familial 1|Hereditary cancer-predisposing syndrome|not specified|not provided	Benign(Last reviewed: Aug 10, 2015)	reviewed by expert panel	VCV000041817	17	41244130	17	43092113	41817	50256	rs2227945
NM_007294.3(BRCA1):c.3463G>C (p.Asp1155His)	BRCA1	D1155H, D1108H	Hereditary cancer-predisposing syndrome|Breast-ovarian cancer, familial 1	Benign(Last reviewed: Aug 10, 2015)	reviewed by expert panel	VCV000054891	17	41244085	17	43092068	54891	69558	rs80357484
NM_007294.3(BRCA1):c.3548A>G (p.Lys1183Arg)	BRCA1	K1183R, K1136R	not provided|Hereditary breast and ovarian cancer syndrome|Breast-ovarian cancer, familial 1|Familial cancer of breast|Breast carcinoma|Hereditary cancer-predisposing syndrome|not specified	Benign(Last reviewed: Aug 10, 2015)	reviewed by expert panel	VCV000041818	17	41244000	17	43091983	41818	50257	rs16942
NM_007294.3(BRCA1):c.3640G>A (p.Glu1214Lys)	BRCA1	E1214K, E1167K	Hereditary cancer-predisposing syndrome|not specified|not provided|Hereditary breast and ovarian cancer syndrome|Breast-ovarian cancer, familial 1	Benign(Last reviewed: Aug 10, 2015)	reviewed by expert panel	VCV000054948	17	41243908	17	43091891	54948	69615	rs80356923
NM_007294.3(BRCA1):c.370A>G (p.Ile124Val)	BRCA1	I124V, I77V	Hereditary cancer-predisposing syndrome|Breast-ovarian cancer, familial 1	Benign(Last reviewed: Aug 10, 2015)	reviewed by expert panel	VCV000054971	17	41256210	17	43104193	54971	69638	rs80357448
NM_007294.3(BRCA1):c.3713C>T (p.Pro1238Leu)	BRCA1	P1238L, P1191L	Breast and/or ovarian cancer|Hereditary cancer-predisposing syndrome|not specified|not provided|Hereditary breast and ovarian cancer syndrome|Breast-ovarian cancer, familial 1	Benign(Last reviewed: Aug 10, 2015)	reviewed by expert panel	VCV000037543	17	41243835	17	43091818	37543	46099	rs28897688
NM_007294.3(BRCA1):c.3739G>A (p.Val1247Ile)	BRCA1	V1247I, V1200I	Hereditary cancer-predisposing syndrome|not specified|not provided|Hereditary breast and ovarian cancer syndrome|Breast-ovarian cancer, familial 1	Benign(Last reviewed: Aug 10, 2015)	reviewed by expert panel	VCV000054985	17	41243809	17	43091792	54985	69652	rs80357191
NM_007294.3(BRCA1):c.3748G>A (p.Glu1250Lys)	BRCA1	E1250K, E1203K	Breast and/or ovarian cancer|Neoplasm of the breast|not specified|Hereditary breast and ovarian cancer syndrome|Breast-ovarian cancer, familial 1|Hereditary cancer-predisposing syndrome	Benign(Last reviewed: Aug 10, 2015)	reviewed by expert panel	VCV000054987	17	41243800	17	43091783	54987	69654	rs28897686
NM_007294.3(BRCA1):c.3797G>C (p.Ser1266Thr)	BRCA1	S1266T, S1219T	Hereditary cancer-predisposing syndrome|not specified|not provided|Hereditary breast and ovarian cancer syndrome|Breast-ovarian cancer, familial 1	Benign(Last reviewed: Aug 10, 2015)	reviewed by expert panel	VCV000055009	17	41243751	17	43091734	55009	69676	rs80357160
NM_007294.3(BRCA1):c.3958T>C (p.Ser1320Pro)	BRCA1	S1320P, S1273P	Breast-ovarian cancer, familial 1	Benign(Last reviewed: Jan 1, 2000)	no assertion criteria provided	VCV000125659	17	41243590	17	43091573	125659	131197	rs80356855
NM_007294.3(BRCA1):c.396C>A (p.Asn132Lys)	BRCA1	N132K, N85K	Hereditary cancer-predisposing syndrome|Hereditary breast and ovarian cancer syndrome|Breast-ovarian cancer, familial 1|not specified|not provided	Benign(Last reviewed: Aug 10, 2015)	reviewed by expert panel	VCV000055064	17	41256184	17	43104167	55064	69731	rs80357413
NM_007294.3(BRCA1):c.3G>C (p.Met1Ile)	BRCA1	M1I	Breast-ovarian cancer, familial 1	Pathogenic(Last reviewed: Oct 2, 2015)	criteria provided, single submitter	VCV000267523	17	41276111	17	43124094	267523	262996	rs80357475
NM_007294.3(BRCA1):c.3G>T (p.Met1Ile)	BRCA1	M1I	Familial cancer of breast|FANCONI ANEMIA, COMPLEMENTATION GROUP S|Breast-ovarian cancer, familial 1|Pancreatic cancer 4|Hereditary cancer-predisposing syndrome|Hereditary breast and ovarian cancer syndrome|Breast-ovarian cancer, familial 1	Pathogenic(Last reviewed: Oct 31, 2018)	criteria provided, multiple submitters, no conflicts	VCV000055072	17	41276111	17	43124094	55072	69739	rs80357475
NM_007294.3(BRCA1):c.4039A>G (p.Arg1347Gly)	BRCA1	R1347G, R1300G	not provided|Hereditary breast and ovarian cancer syndrome|Breast-ovarian cancer, familial 1|Familial cancer of breast|Hereditary cancer-predisposing syndrome|not specified	Benign(Last reviewed: Aug 10, 2015)	reviewed by expert panel	VCV000041821	17	41243509	17	43091492	41821	50260	rs28897689
NM_007294.3(BRCA1):c.4046C>T (p.Thr1349Met)	BRCA1	T1349M, T1302M	Hereditary cancer-predisposing syndrome|not specified|Hereditary breast and ovarian cancer syndrome|Breast-ovarian cancer, familial 1	Benign(Last reviewed: Aug 10, 2015)	reviewed by expert panel	VCV000055085	17	41243502	17	43091485	55085	69752	rs80357345
NM_007294.3(BRCA1):c.4081A>C (p.Met1361Leu)	BRCA1	M1361L, M1314L	Hereditary cancer-predisposing syndrome|not specified|Hereditary breast and ovarian cancer syndrome|Breast-ovarian cancer, familial 1	Benign(Last reviewed: Aug 10, 2015)	reviewed by expert panel	VCV000055099	17	41243467	17	43091450	55099	69766	rs80357218
NM_007294.3(BRCA1):c.4204C>T (p.His1402Tyr)	BRCA1	H1402Y, H299Y, H1355Y	Hereditary cancer-predisposing syndrome|not specified|not provided|Hereditary breast and ovarian cancer syndrome|Breast-ovarian cancer, familial 1	Benign(Last reviewed: Aug 10, 2015)	reviewed by expert panel	VCV000055140	17	41234574	17	43082557	55140	69807	rs80357365
NM_007294.3(BRCA1):c.4255G>C (p.Glu1419Gln)	BRCA1	E1419Q, E316Q, E1372Q	Breast and/or ovarian cancer|Hereditary cancer-predisposing syndrome|not specified|not provided|Hereditary breast and ovarian cancer syndrome|Breast-ovarian cancer, familial 1	Benign(Last reviewed: Aug 10, 2015)	reviewed by expert panel	VCV000055154	17	41234523	17	43082506	55154	69821	rs80357309
NM_007294.3(BRCA1):c.4402A>C (p.Asn1468His)	BRCA1	N1468H, N1421H, N1489H, N364H	not specified|not provided|Breast-ovarian cancer, familial 1|Hereditary cancer-predisposing syndrome|Hereditary breast and ovarian cancer syndrome	Benign(Last reviewed: Aug 10, 2015)	reviewed by expert panel	VCV000055193	17	41228587	17	43076570	55193	69860	rs80357022
NM_007294.3(BRCA1):c.4484G>C (p.Arg1495Thr)	BRCA1	R1495T, R391T, R1516T, R1448T	Hereditary cancer-predisposing syndrome|not provided|Breast-ovarian cancer, familial 1	Pathogenic(Last reviewed: Nov 19, 2015)	criteria provided, multiple submitters, no conflicts	VCV000245697	17	41228505	17	43076488	245697	245029	rs80357389
NM_007294.3(BRCA1):c.4484G>T (p.Arg1495Met)	BRCA1	R1495M, R1516M, R1448M, R391M	Breast and/or ovarian cancer|Hereditary cancer-predisposing syndrome|not specified|not provided|Hereditary breast and ovarian cancer syndrome|Breast-ovarian cancer, familial 1|Familial cancer of breast	Pathogenic(Last reviewed: Dec 20, 2018)	criteria provided, multiple submitters, no conflicts	VCV000037598	17	41228505	17	43076488	37598	46154	rs80357389
NM_007294.3(BRCA1):c.4535G>T (p.Ser1512Ile)	BRCA1	S1512I, S408I, S1533I, S1465I	Hereditary breast and ovarian cancer syndrome|Breast-ovarian cancer, familial 1|Hereditary cancer-predisposing syndrome|not specified|not provided	Benign(Last reviewed: Aug 10, 2015)	reviewed by expert panel	VCV000041826	17	41226488	17	43074471	41826	50265	rs1800744
NM_007294.3(BRCA1):c.4600G>A (p.Val1534Met)	BRCA1	V1534M, V1555M, V430M, V1487M	Hereditary cancer-predisposing syndrome|not specified|Hereditary breast and ovarian cancer syndrome|Breast-ovarian cancer, familial 1|not provided	Benign(Last reviewed: Aug 10, 2015)	reviewed by expert panel	VCV000055235	17	41226423	17	43074406	55235	69902	rs55815649
NM_007294.3(BRCA1):c.4636G>T (p.Asp1546Tyr)	BRCA1	D1546Y, D1567Y, D442Y, D1499Y	Hereditary cancer-predisposing syndrome|Breast-ovarian cancer, familial 1|not specified	Benign(Last reviewed: Aug 10, 2015)	reviewed by expert panel	VCV000055246	17	41226387	17	43074370	55246	69913	rs28897691
NM_007294.3(BRCA1):c.463C>G (p.Gln155Glu)	BRCA1	Q155E, Q108E	Hereditary cancer-predisposing syndrome|not specified|not provided|Hereditary breast and ovarian cancer syndrome|Breast-ovarian cancer, familial 1	Benign(Last reviewed: Aug 10, 2015)	reviewed by expert panel	VCV000055247	17	41251876	17	43099859	55247	69914	rs80357180
NM_007294.3(BRCA1):c.4837A>G (p.Ser1613Gly)	BRCA1	S1613G, S1634G, S509G, S1566G	not provided|Hereditary breast and ovarian cancer syndrome|Breast-ovarian cancer, familial 1|Familial cancer of breast|Breast carcinoma|Hereditary cancer-predisposing syndrome|not specified	Benign(Last reviewed: Aug 10, 2015)	reviewed by expert panel	VCV000041827	17	41223094	17	43071077	41827	50266	rs1799966
NM_007294.3(BRCA1):c.4840C>T (p.Pro1614Ser)	BRCA1	P1614S, P1635S, P1567S, P510S	Hereditary cancer-predisposing syndrome|not specified|Hereditary breast and ovarian cancer syndrome|Breast-ovarian cancer, familial 1	Benign(Last reviewed: Aug 10, 2015)	reviewed by expert panel	VCV000055301	17	41223091	17	43071074	55301	69968	rs70953660
NM_007294.3(BRCA1):c.5572A>C (p.Ile1858Leu)	BRCA1	I1858L, I1879L, I1811L, I754L	not specified|not provided|Hereditary breast and ovarian cancer syndrome|Breast-ovarian cancer, familial 1|Hereditary cancer-predisposing syndrome	Benign(Last reviewed: Aug 10, 2015)	reviewed by expert panel	VCV000183951	17	41197715	17	43045698	183951	184864	rs765656957
NM_007294.3(BRCA1):c.5576C>G (p.Pro1859Arg)	BRCA1	P1859R, P1812R, P755R, P1880R	Hereditary cancer-predisposing syndrome|not specified|Hereditary breast and ovarian cancer syndrome|Breast-ovarian cancer, familial 1|not provided	Benign(Last reviewed: Aug 10, 2015)	reviewed by expert panel	VCV000055634	17	41197711	17	43045694	55634	70301	rs80357322
NM_007294.3(BRCA1):c.5579A>C (p.His1860Pro)	BRCA1	H1860P, H1881P, H756P, H1813P	not provided	Benign(Last reviewed: Jul 13, 2012)	no assertion criteria provided	VCV000041833	17	41197708	17	43045691	41833	50272	rs201196020
NM_007294.3(BRCA1):c.641A>G (p.Asp214Gly)	BRCA1	D214G, D167G	Hereditary cancer-predisposing syndrome|not specified|not provided|Hereditary breast and ovarian cancer syndrome|Breast-ovarian cancer, familial 1	Benign(Last reviewed: Jun 29, 2017)	reviewed by expert panel	VCV000037689	17	41247892	17	43095875	37689	46245	rs55680408
NM_007294.3(BRCA1):c.65T>C (p.Leu22Ser)	BRCA1	L22S	Hereditary cancer-predisposing syndrome|Breast-ovarian cancer, familial 1|not provided|Hereditary breast and ovarian cancer syndrome	Pathogenic(Last reviewed: Aug 10, 2015)	reviewed by expert panel	VCV000055656	17	41276049	17	43124032	55656	70323	rs80357438
NM_007294.3(BRCA1):c.77T>A (p.Ile26Asn)	BRCA1	C27S, I26N	Breast-ovarian cancer, familial 1	Pathogenic(Last reviewed: Jul 15, 2010)	no assertion criteria provided	VCV000252890	17	41276037	17	43124020	252890	247291	rs879255496
NM_007294.3(BRCA1):c.839C>G (p.Ala280Gly)	BRCA1	A280G, A233G	Hereditary cancer-predisposing syndrome|not specified|not provided|Breast-ovarian cancer, familial 1	Benign(Last reviewed: Aug 10, 2015)	reviewed by expert panel	VCV000055731	17	41246709	17	43094692	55731	70398	rs80357199
NM_007294.3(BRCA1):c.891G>A (p.Met297Ile)	BRCA1	M297I, M250I	Hereditary cancer-predisposing syndrome|not specified|Hereditary breast and ovarian cancer syndrome|Breast-ovarian cancer, familial 1	Benign(Last reviewed: Aug 10, 2015)	reviewed by expert panel	VCV000055743	17	41246657	17	43094640	55743	70410	rs80357103
NM_007294.3(BRCA1):c.53T>C (p.Met18Thr)	BRCA1	M18T	Hereditary cancer-predisposing syndrome|not provided|Breast-ovarian cancer, familial 1	Likely pathogenic(Last reviewed: Aug 18, 2018)	criteria provided, multiple submitters, no conflicts	VCV000037664	17	41276061	17	43124044	37664	46220	rs80356929
NM_007294.3(BRCA1):c.61A>G (p.Ile21Val)	BRCA1	I21V	Hereditary cancer-predisposing syndrome|not provided|Breast-ovarian cancer, familial 1	Likely benign(Last reviewed: May 17, 2019)	criteria provided, multiple submitters, no conflicts	VCV000055648	17	41276053	17	43124036	55648	70315	rs80357406
NM_007294.3(BRCA1):c.72T>G (p.Cys24Trp)	BRCA1	C24W	Hereditary breast and ovarian cancer syndrome	Likely pathogenic(Last reviewed: Nov 1, 2018)	criteria provided, single submitter	VCV000652430	17	41276042	17	43124025	652430	646062
NM_007294.3(BRCA1):c.110C>G (p.Thr37Arg)	BRCA1	T37R	Hereditary cancer-predisposing syndrome|Breast-ovarian cancer, familial 1	Likely pathogenic(Last reviewed: May 4, 2018)	criteria provided, single submitter	VCV000054132	17	41267767	17	43115750	54132	68799	rs80356880
NM_007294.3(BRCA1):c.139T>G (p.Cys47Gly)	BRCA1	C47G	Hereditary breast and ovarian cancer syndrome|Breast-ovarian cancer, familial 1	Likely pathogenic(Last reviewed: May 13, 2016)	criteria provided, single submitter	VCV000054242	17	41258546	17	43106529	54242	68909	rs80357370
NM_007294.3(BRCA1):c.1237T>G (p.Leu413Val)	BRCA1	L413V, L366V	Hereditary cancer-predisposing syndrome	Likely benign(Last reviewed: Jan 16, 2016)	criteria provided, single submitter	VCV000479198	17	41246311	17	43094294	479198	478690	rs574008372
NM_007294.3(BRCA1):c.1390A>G (p.Thr464Ala)	BRCA1	T464A, T417A	Breast-ovarian cancer, familial 1	Likely benign(Last reviewed: Apr 21, 2016)	criteria provided, single submitter	VCV000225728	17	41246158	17	43094141	225728	227565	rs869320787
NM_007294.3(BRCA1):c.1487G>T (p.Arg496Leu)	BRCA1	R496L, R449L	Hereditary cancer-predisposing syndrome	Likely benign(Last reviewed: Aug 25, 2016)	criteria provided, single submitter	VCV000480977	17	41246061	17	43094044	480977	478753	rs28897677
NM_007294.3(BRCA1):c.1522C>G (p.Pro508Ala)	BRCA1	P508A, P461A	Hereditary cancer-predisposing syndrome	Likely benign(Last reviewed: Jul 18, 2016)	criteria provided, single submitter	VCV000482916	17	41246026	17	43094009	482916	478810	rs1555591622
NM_007294.3(BRCA1):c.1912G>A (p.Glu638Lys)	BRCA1	E638K, E591K	Hereditary cancer-predisposing syndrome|Breast-ovarian cancer, familial 1	Likely benign(Last reviewed: Apr 18, 2016)	criteria provided, single submitter	VCV000037433	17	41245636	17	43093619	37433	45989	rs80357005
NM_007294.3(BRCA1):c.1966A>G (p.Asn656Asp)	BRCA1	N656D, N609D	Hereditary cancer-predisposing syndrome	Likely benign(Last reviewed: Sep 7, 2016)	criteria provided, single submitter	VCV000187080	17	41245582	17	43093565	187080	185036	rs786203455
NM_007294.3(BRCA1):c.2083G>T (p.Asp695Tyr)	BRCA1	D695Y, D648Y	Hereditary cancer-predisposing syndrome|not specified|not provided|Breast-ovarian cancer, familial 1	Likely benign(Last reviewed: Mar 5, 2019)	criteria provided, multiple submitters, no conflicts	VCV000054456	17	41245465	17	43093448	54456	69123	rs28897681
NM_007294.3(BRCA1):c.2177T>C (p.Leu726Pro)	BRCA1	L726P, L679P	not specified	Likely benign(Last reviewed: Apr 18, 2017)	criteria provided, single submitter	VCV000431185	17	41245371	17	43093354	431185	424713	rs1135401827
NM_007294.3(BRCA1):c.2207A>G (p.Glu736Gly)	BRCA1	E736G, E689G	Hereditary cancer-predisposing syndrome	Likely benign(Last reviewed: Feb 15, 2016)	criteria provided, single submitter	VCV000481433	17	41245341	17	43093324	481433	478731	rs397507196
NM_007294.3(BRCA1):c.2230G>A (p.Ala744Thr)	BRCA1	A744T, A697T	Hereditary cancer-predisposing syndrome	Likely benign(Last reviewed: Jun 29, 2016)	criteria provided, single submitter	VCV000187051	17	41245318	17	43093301	187051	185029	rs786203435
NM_007294.3(BRCA1):c.2374G>A (p.Gly792Arg)	BRCA1	G792R, G745R	Hereditary cancer-predisposing syndrome	Likely benign(Last reviewed: Jul 3, 2017)	criteria provided, single submitter	VCV000482952	17	41245174	17	43093157	482952	479411	rs1555589778
NM_007294.3(BRCA1):c.3551G>A (p.Gly1184Glu)	BRCA1	G1184E, G1137E	Hereditary cancer-predisposing syndrome	Likely benign(Last reviewed: Jun 13, 2016)	criteria provided, single submitter	VCV000630188	17	41243997	17	43091980	630188	618604	rs1567791181
NM_007294.3(BRCA1):c.3601G>A (p.Gly1201Ser)	BRCA1	G1201S, G1154S	Hereditary cancer-predisposing syndrome|not specified|Hereditary breast and ovarian cancer syndrome|Breast-ovarian cancer, familial 1	Likely benign(Last reviewed: Mar 6, 2018)	criteria provided, multiple submitters, no conflicts	VCV000054932	17	41243947	17	43091930	54932	69599	rs55725337
NM_007294.3(BRCA1):c.3826T>G (p.Leu1276Val)	BRCA1	L1276V, L1229V	not specified	Likely benign(Last reviewed: Mar 7, 2018)	criteria provided, single submitter	VCV000506525	17	41243722	17	43091705	506525	506086	rs876659178
NM_007294.3(BRCA1):c.3935C>G (p.Thr1312Ser)	BRCA1	T1312S, T1265S	Hereditary cancer-predisposing syndrome	Likely benign(Last reviewed: Sep 1, 2016)	criteria provided, single submitter	VCV000479229	17	41243613	17	43091596	479229	478651	rs1555586769
NM_007294.3(BRCA1):c.4081A>G (p.Met1361Val)	BRCA1	M1361V, M1314V	Hereditary cancer-predisposing syndrome	Likely benign(Last reviewed: Jul 24, 2017)	criteria provided, single submitter	VCV000185881	17	41243467	17	43091450	185881	184940	rs80357218
NM_007294.3(BRCA1):c.4185G>C (p.Gln1395His)	BRCA1	Q1395H, Q292H, Q1348H	Hereditary cancer-predisposing syndrome	Likely pathogenic(Last reviewed: Dec 21, 2017)	criteria provided, single submitter	VCV000232793	17	41242961	17	43090944	232793	235979	rs80356857
NM_007294.3(BRCA1):c.4328G>A (p.Arg1443Gln)	BRCA1	R1443Q, R1396Q, R340Q	Hereditary cancer-predisposing syndrome|Breast-ovarian cancer, familial 1	Likely benign(Last reviewed: Dec 8, 2015)	criteria provided, single submitter	VCV000055169	17	41234450	17	43082433	55169	69836	rs4986849
NM_007294.3(BRCA1):c.4565A>G (p.Tyr1522Cys)	BRCA1	Y1522C, Y1543C, Y1475C, Y418C	Hereditary cancer-predisposing syndrome|Breast-ovarian cancer, familial 1	Likely benign(Last reviewed: Jan 23, 2018)	criteria provided, single submitter	VCV000055228	17	41226458	17	43074441	55228	69895	rs80357379
NM_007294.3(BRCA1):c.4726G>C (p.Glu1576Gln)	BRCA1	E1576Q, E1529Q, E1597Q, E472Q	not specified	Likely benign(Last reviewed: Nov 10, 2014)	criteria provided, single submitter	VCV000418071	17	41223205	17	43071188	418071	409960	rs1060502355
NM_007294.3(BRCA1):c.4750G>T (p.Ala1584Ser)	BRCA1	A1584S, A480S, A1537S, A1605S	Hereditary cancer-predisposing syndrome|not specified|not provided|Breast-ovarian cancer, familial 1	Likely benign(Last reviewed: Feb 22, 2019)	criteria provided, multiple submitters, no conflicts	VCV000055279	17	41223181	17	43071164	55279	69946	rs80357070
NM_007294.3(BRCA1):c.5153G>C (p.Trp1718Ser)	BRCA1	W1718S, W1671S, W1739S, W614S	Breast-ovarian cancer, familial 1	Likely pathogenic(Last reviewed: Aug 4, 2015)	criteria provided, single submitter	VCV000055433	17	41215390	17	43063373	55433	70100	rs41293461
NM_007294.3(BRCA1):c.5566C>T (p.Pro1856Ser)	BRCA1	P1856S, P1809S, P752S, P1877S	Hereditary cancer-predisposing syndrome|not provided|Breast-ovarian cancer, familial 1	Likely benign(Last reviewed: May 3, 2018)	criteria provided, multiple submitters, no conflicts	VCV000055632	17	41197721	17	43045704	55632	70299	rs80357274
