# Supplementary material for: Predicting the Disease Risk of Protein Mutation Sequences With Pre-training Model
Source: Front Genet. 2020 Dec 21;11:605620. doi: 10.3389/fgene.2020.605620 (PMC7780924; doi:10.3389/fgene.2020.605620)
Supplement: Supplementary file 3 [file Table_3.XLSX]

## Sheet: Sheet2
Name	Gene(s)	Protein change	Condition(s)	Clinical significance (Last reviewed)	Review status	Accession	GRCh37Chromosome	GRCh37Location	GRCh38Chromosome	GRCh38Location	VariationID	AlleleID(s)	dbSNP ID
NM_000314.7(PTEN):c.1004G>A (p.Arg335Gln)	PTEN	R335Q, R508Q, R138Q	PTEN hamartoma tumor syndrome	Pathogenic(Last reviewed: Mar 1, 2017)	criteria provided, single submitter	VCV000427580	10	89720853	10	87961096	427580	416953	rs1085308040
NM_000314.7(PTEN):c.104T>G (p.Met35Arg)	PTEN	M35R, M208R	PTEN hamartoma tumor syndrome|Cowden syndrome 1	Pathogenic(Last reviewed: Jul 25, 2018)	reviewed by expert panel	VCV000007825	10	89653806	10	87894049	7825	22864	rs121909225
NM_000314.7(PTEN):c.106G>C (p.Gly36Arg)	PTEN	G36R, G209R	Macrocephalus	Pathogenic(Last reviewed: Jun 6, 2019)	criteria provided, single submitter	VCV000189400	10	89653808	10	87894051	189400	187330
NM_000314.7(PTEN):c.131G>A (p.Gly44Asp)	PTEN	G44D, G217D	PTEN hamartoma tumor syndrome	Pathogenic(Last reviewed: Mar 1, 2017)	criteria provided, single submitter	VCV000427582	10	89653833	10	87894076	427582	416935	rs1085308042
NM_000314.7(PTEN):c.144C>A (p.Asn48Lys)	PTEN	N48K, N221K	PTEN hamartoma tumor syndrome	Pathogenic(Last reviewed: Feb 27, 2018)	criteria provided, single submitter	VCV000580731	10	89653846	10	87894089	580731	569829
NM_000314.7(PTEN):c.203A>G (p.Tyr68Cys)	PTEN	Y68C, Y241C	Global developmental delay|Autistic disorder of childhood onset|Cortical visual impairment|Cognitive impairment|Infantile spasms|Microcephaly|Developmental regression|Seizures|Hereditary cancer-predisposing syndrome|PTEN hamartoma tumor syndrome	Pathogenic(Last reviewed: Apr 9, 2018)	criteria provided, multiple submitters, no conflicts	VCV000233777	10	89685308	10	87925551	233777	233846	rs876660634
NM_000314.7(PTEN):c.278A>G (p.His93Arg)	PTEN	H93R, H266R	PTEN hamartoma tumor syndrome|Macrocephaly/autism syndrome	Pathogenic(Last reviewed: Nov 28, 2018)	reviewed by expert panel	VCV000007848	10	89692794	10	87933037	7848	22887	rs121909238
NM_000314.7(PTEN):c.284C>T (p.Pro95Leu)	PTEN	P95L, P268L	PTEN hamartoma tumor syndrome	Pathogenic(Last reviewed: Jun 25, 2019)	reviewed by expert panel	VCV000189403	10	89692800	10	87933043	189403	187345	rs786204856
NM_000314.7(PTEN):c.286C>G (p.Pro96Ala)	PTEN	P96A, P269A	not provided	Pathogenic(Last reviewed: May 26, 2016)	criteria provided, single submitter	VCV000280630	10	89692802	10	87933045	280630	264376	rs398123320
NM_000314.7(PTEN):c.286C>T (p.Pro96Ser)	PTEN	P96S, P269S	not provided	Pathogenic(Last reviewed: Oct 19, 2017)	criteria provided, single submitter	VCV000092819	10	89692802	10	87933045	92819	98726	rs398123320
NM_000314.7(PTEN):c.320A>T (p.Asp107Val)	PTEN	D107V, D280V	not provided|PTEN hamartoma tumor syndrome	Pathogenic(Last reviewed: Jun 25, 2019)	reviewed by expert panel	VCV000372481	10	89692836	10	87933079	372481	359885	rs786204858
NM_000314.7(PTEN):c.335T>C (p.Leu112Pro)	PTEN	L112P, L285P	not provided|Lhermitte-Duclos disease	Pathogenic(Last reviewed: Jun 28, 2017)	criteria provided, single submitter	VCV000007832	10	89692851	10	87933094	7832	22871	rs121909230
NM_000314.7(PTEN):c.35A>C (p.Asn12Thr)	PTEN	N12T, N185T	PTEN hamartoma tumor syndrome	Pathogenic(Last reviewed: Mar 1, 2017)	criteria provided, single submitter	VCV000427586	10	89624261	10	87864504	427586	416933	rs1085308044
NM_000314.7(PTEN):c.362C>G (p.Ala121Gly)	PTEN	A121G, A294G	Squamous cell carcinoma of the head and neck	Pathogenic(Last reviewed: Jan 1, 2002)	no assertion criteria provided	VCV000007842	10	89692878	10	87933121	7842	22881	rs121909237
NM_000314.7(PTEN):c.369C>G (p.His123Gln)	PTEN	H123Q, H296Q	PTEN hamartoma tumor syndrome	Pathogenic(Last reviewed: Mar 1, 2017)	criteria provided, single submitter	VCV000427587	10	89692885	10	87933128	427587	416940	rs1085308045
NM_000314.7(PTEN):c.370T>C (p.Cys124Arg)	PTEN	C124R, C297R	not provided|Cowden syndrome 1|PTEN hamartoma tumor syndrome	Pathogenic(Last reviewed: Jun 25, 2019)	reviewed by expert panel	VCV000007817	10	89692886	10	87933129	7817	22856	rs121909223
NM_000314.7(PTEN):c.385G>A (p.Gly129Arg)	PTEN	G129R, G302R	Inborn genetic diseases|Hereditary cancer-predisposing syndrome|not provided	Pathogenic(Last reviewed: May 20, 2017)	criteria provided, multiple submitters, no conflicts	VCV000189484	10	89692901	10	87933144	189484	187353	rs786204929
NM_000314.7(PTEN):c.386G>A (p.Gly129Glu)	PTEN	G129E, G302E	Cowden syndrome 1|not provided|PTEN hamartoma tumor syndrome	Pathogenic(Last reviewed: Mar 16, 2018)	criteria provided, multiple submitters, no conflicts	VCV000007812	10	89692902	10	87933145	7812	22851	rs121909218
NM_000314.7(PTEN):c.388C>G (p.Arg130Gly)	PTEN	R130G, R303G	Uterine Carcinosarcoma|Malignant tumor of floor of mouth|Adenocarcinoma of prostate|Uterine cervical neoplasms|Ovarian Neoplasms|Malignant neoplasm of body of uterus|Glioblastoma|Malignant melanoma of skin|Renal cell carcinoma, papillary, 1|Squamous cell lung carcinoma|Small cell lung cancer|PTEN hamartoma tumor syndrome|Squamous cell carcinoma of the head and neck|Endometrial carcinoma|Adenocarc…	Pathogenic(Last reviewed: Jun 25, 2019)	reviewed by expert panel	VCV000375958	10	89692904	10	87933147	375958	362837	rs121909224
NM_000314.7(PTEN):c.389G>A (p.Arg130Gln)	PTEN	R130Q, R303Q	Neoplasm of the large intestine|Hereditary cancer-predisposing syndrome|Neoplasm of the breast|Malignant melanoma of skin|Renal cell carcinoma, papillary, 1|Small cell lung cancer|Squamous cell lung carcinoma|PTEN hamartoma tumor syndrome|Cowden syndrome 1|Squamous cell carcinoma of the head and neck|Uterine Carcinosarcoma|Ovarian Neoplasms|Uterine cervical neoplasms|Malignant neoplasm of body of…	Pathogenic(Last reviewed: Oct 18, 2017)	reviewed by expert panel	VCV000007829	10	89692905	10	87933148	7829	22868	rs121909229
NM_000314.7(PTEN):c.392C>T (p.Thr131Ile)	PTEN	T131I, T304I	Macrocephaly/autism syndrome|PTEN hamartoma tumor syndrome	Pathogenic(Last reviewed: Nov 28, 2018)	reviewed by expert panel	VCV000039669	10	89692908	10	87933151	39669	48268	rs397514560
NM_000314.7(PTEN):c.401T>C (p.Met134Thr)	PTEN	M134T, M307T	PTEN hamartoma tumor syndrome	Pathogenic(Last reviewed: Mar 1, 2017)	criteria provided, single submitter	VCV000427588	10	89692917	10	87933160	427588	416941	rs1085308046
NM_000314.7(PTEN):c.406T>C (p.Cys136Arg)	PTEN	C136R, C309R	Ovarian Neoplasms|Acute megakaryoblastic leukemia|Mediastinal germ cell tumor|Cowden syndrome|Hereditary cancer-predisposing syndrome|not provided|PTEN hamartoma tumor syndrome	Pathogenic(Last reviewed: Jan 7, 2019)	criteria provided, multiple submitters, no conflicts	VCV000183726	10	89692922	10	87933165	183726	183028	rs786201044
NM_000314.7(PTEN):c.407G>A (p.Cys136Tyr)	PTEN	C136Y, C309Y	not provided|Hereditary cancer-predisposing syndrome|PTEN hamartoma tumor syndrome	Pathogenic(Last reviewed: Oct 18, 2017)	reviewed by expert panel	VCV000189406	10	89692923	10	87933166	189406	187355	rs786204859
NM_000314.7(PTEN):c.40A>G (p.Arg14Gly)	PTEN	R14G, R187G	not provided|PTEN hamartoma tumor syndrome	Pathogenic(Last reviewed: Mar 1, 2017)	criteria provided, single submitter	VCV000427589	10	89624266	10	87864509	427589	416934	rs1085308047
NM_000314.7(PTEN):c.45A>T (p.Arg15Ser)	PTEN	R15S, R188S	not provided	Pathogenic(Last reviewed: Jun 11, 2018)	criteria provided, single submitter	VCV000419769	10	89624271	10	87864514	419769	407979	rs1064794096
NM_000314.7(PTEN):c.463T>C (p.Tyr155His)	PTEN	Y155H, Y328H	Hereditary cancer-predisposing syndrome	Pathogenic(Last reviewed: Sep 19, 2013)	criteria provided, single submitter	VCV000428237	10	89692979	10	87933222	428237	419732	rs398123325
NM_000314.7(PTEN):c.508A>C (p.Ser170Arg)	PTEN	S170R, S343R	PTEN hamartoma tumor syndrome	Pathogenic(Last reviewed: Feb 27, 2018)	criteria provided, single submitter	VCV000569301	10	89711890	10	87952133	569301	564858	rs1554900534
NM_000314.7(PTEN):c.509G>T (p.Ser170Ile)	PTEN	S170I, S343I	Hereditary cancer-predisposing syndrome|Ovarian Neoplasms	Pathogenic(Last reviewed: Aug 25, 2015)	criteria provided, single submitter	VCV000233590	10	89711891	10	87952134	233590	233855	rs876660507
NM_000314.7(PTEN):c.517C>T (p.Arg173Cys)	PTEN	R173C, R346C	Hereditary cancer-predisposing syndrome|Neoplasm of brain|PTEN hamartoma tumor syndrome|VACTERL association with hydrocephalus|Cowden syndrome 1|Macrocephaly/autism syndrome|VACTERL association with hydrocephalus|Glioma susceptibility 2|Cowden syndrome 1|Meningioma, familial|PTEN hamartoma tumor syndrome|Malignant tumor of prostate|Macrocephaly/autism syndrome|not specified|not provided	Pathogenic(Last reviewed: Oct 18, 2017)	reviewed by expert panel	VCV000189500	10	89711899	10	87952142	189500	187363	rs121913293
NM_000314.7(PTEN):c.55G>A (p.Asp19Asn)	PTEN	D19N, D192N	Cutaneous melanoma	Pathogenic(Last reviewed: Sep 1, 2000)	no assertion criteria provided	VCV000007837	10	89624281	10	87864524	7837	22876	rs121909233
NM_000314.7(PTEN):c.578T>C (p.Leu193Pro)	PTEN	L193P, L366P	not provided	Pathogenic(Last reviewed: Jun 22, 2017)	criteria provided, single submitter	VCV000431875	10	89711960	10	87952203	431875	425896	rs1554900620
NM_000314.7(PTEN):c.605C>T (p.Thr202Ile)	PTEN	T202I, T5I, T375I	PTEN hamartoma tumor syndrome	Pathogenic(Last reviewed: Mar 1, 2017)	criteria provided, single submitter	VCV000427595	10	89711987	10	87952230	427595	416946	rs1085308053
NM_000314.7(PTEN):c.633C>G (p.Cys211Trp)	PTEN	C211W, C384W, C14W	not provided	Pathogenic(Last reviewed: Oct 1, 2018)	criteria provided, single submitter	VCV000279878	10	89712015	10	87952258	279878	264437	rs121909232
NM_000314.7(PTEN):c.649G>A (p.Val217Ile)	PTEN	V217I, V390I, V20I	Cutaneous melanoma	Pathogenic(Last reviewed: Sep 1, 2000)	no assertion criteria provided	VCV000007838	10	89717624	10	87957867	7838	22877	rs121909234
NM_000314.7(PTEN):c.70G>C (p.Asp24His)	PTEN	D24H, D197H	Ovarian Neoplasms|not specified|Hereditary cancer-predisposing syndrome	Pathogenic(Last reviewed: Aug 15, 2014)	criteria provided, single submitter	VCV000186005	10	89624296	10	87864539	186005	183007	rs786201995
NM_000314.7(PTEN):c.70G>T (p.Asp24Tyr)	PTEN	D24Y, D197Y	not provided	Pathogenic(Last reviewed: Jul 13, 2016)	criteria provided, single submitter	VCV000189398	10	89624296	10	87864539	189398	187324	rs786201995
NM_000314.7(PTEN):c.71A>G (p.Asp24Gly)	PTEN	D24G, D197G	Hereditary cancer-predisposing syndrome|PTEN hamartoma tumor syndrome	Pathogenic(Last reviewed: Jun 1, 2017)	criteria provided, multiple submitters, no conflicts	VCV000208723	10	89624297	10	87864540	208723	205265	rs797044910
NM_000314.7(PTEN):c.737C>T (p.Pro246Leu)	PTEN	P246L, P49L, P419L	not provided|PTEN hamartoma tumor syndrome|Cowden syndrome 1|Hereditary cancer-predisposing syndrome	Pathogenic(Last reviewed: Oct 18, 2017)	reviewed by expert panel	VCV000142269	10	89717712	10	87957955	142269	151983	rs587782350
NM_000314.7(PTEN):c.804C>A (p.Asp268Glu)	PTEN	D268E, D441E, D71E	Hereditary cancer-predisposing syndrome	Benign(Last reviewed: Jul 20, 2016)	criteria provided, single submitter	VCV000092834	10	89720653	10	87960896	92834	98741	rs398123328
NM_000314.7(PTEN):c.80A>C (p.Tyr27Ser)	PTEN	Y27S, Y200S	not provided	Pathogenic(Last reviewed: Jul 6, 2016)	criteria provided, single submitter	VCV000280724	10	89653782	10	87894025	280724	264484	rs886041877
NM_000314.7(PTEN):c.821G>T (p.Trp274Leu)	PTEN	W274L, W77L, W447L	PTEN hamartoma tumor syndrome	Pathogenic(Last reviewed: Mar 1, 2017)	criteria provided, single submitter	VCV000427600	10	89720670	10	87960913	427600	416952	rs786204875
NM_000314.7(PTEN):c.-9C>G	PTEN	L171V	Hereditary cancer-predisposing syndrome|not specified|PTEN hamartoma tumor syndrome|Cowden syndrome 1	Benign(Last reviewed: Nov 9, 2016)	reviewed by expert panel	VCV000092808	10	89624218	10	87864461	92808	98715	rs11202592
