# Supplementary material for: Predicting the Disease Risk of Protein Mutation Sequences With Pre-training Model
Source: Front Genet. 2020 Dec 21;11:605620. doi: 10.3389/fgene.2020.605620 (PMC7780924; doi:10.3389/fgene.2020.605620)
Supplement: Supplementary file 4 [file Table_4.XLSX]

## Sheet: 工作表1
Name	Gene(s)	Protein change	Condition(s)	Pathogenicity prediction	Clinical significance (Last reviewed)	Review status	Accession	GRCh37Chromosome	GRCh37Location	GRCh38Chromosome	GRCh38Location	VariationID	AlleleID(s)	dbSNP ID	Canonical SPDI
NM_000314.7(PTEN):c.242T>G (p.Phe81Cys)	PTEN	Y249fs, Y76fs	PTEN-related disorder	0.9977	Likely pathogenic(Last reviewed: Jul 15, 2016)	criteria provided, single submitter	VCV000623213	10	89690818	10	87931061	623213	612150	rs1564828960	NC_000010.11:87931060:TT:T
NM_000314.7(PTEN):c.401T>G (p.Met134Arg)	PTEN	G132V, G305V	PTEN hamartoma tumor syndrome|not provided|Cowden syndrome 1|Hereditary cancer-predisposing syndrome	0.9975	Pathogenic/Likely pathogenic(Last reviewed: Jul 10, 2019)	criteria provided, multiple submitters, no conflicts	VCV000007852	10	89692911	10	87933154	7852	22891	rs121909241	NC_000010.11:87933153:G:T
NM_000314.7(PTEN):c.371G>A (p.Cys124Tyr)	PTEN	C124G, C297G	Hereditary cancer-predisposing syndrome	0.9974	Likely pathogenic(Last reviewed: Jul 23, 2014)	criteria provided, single submitter	VCV000185817	10	89692886	10	87933129	185817	183027	rs121909223	NC_000010.11:87933128:T:G
NM_000314.7(PTEN):c.314G>A (p.Cys105Tyr)	PTEN	C105fs, C278fs	Inborn genetic diseases|not provided	0.9974	Pathogenic/Likely pathogenic(Last reviewed: Jul 20, 2017)	criteria provided, multiple submitters, no conflicts	VCV000439289	10	89692823	10	87933066	439289	432665	rs1554898088	NC_000010.11:87933065:CCC:CC
NM_000314.7(PTEN):c.404T>A (p.Ile135Lys)	PTEN	I135V, I308V	PTEN hamartoma tumor syndrome|Hereditary cancer-predisposing syndrome|not provided|Ovarian Neoplasms	0.9973	Pathogenic/Likely pathogenic(Last reviewed: Oct 9, 2017)	criteria provided, multiple submitters, no conflicts	VCV000142287	10	89692919	10	87933162	142287	152001	rs587782360	NC_000010.11:87933161:A:G
NM_000314.7(PTEN):c.70G>A (p.Asp24Asn)	PTEN	D24N, D197N	Hereditary cancer-predisposing syndrome	0.9973	Likely pathogenic(Last reviewed: May 20, 2014)	criteria provided, single submitter	VCV000185200	10	89624296	10	87864539	185200	183006	rs786201995	NC_000010.11:87864538:G:A
NM_000314.7(PTEN):c.377C>T (p.Ala126Val)	PTEN	C124Y, C297Y	PTEN hamartoma tumor syndrome|Hereditary cancer-predisposing syndrome	0.9973	Likely pathogenic(Last reviewed: Oct 5, 2016)	criteria provided, multiple submitters, no conflicts	VCV000233631	10	89692887	10	87933130	233631	233851	rs876660535	NC_000010.11:87933129:G:A
NM_000314.7(PTEN):c.182A>G (p.His61Arg)	PTEN	H861D, H61D, H234D	Vater association with macrocephaly and ventriculomegaly|PTEN hamartoma tumor syndrome	0.9973	Likely pathogenic(Last reviewed: Jul 25, 2018)	reviewed by expert panel	VCV000007841	10	89685286	10	87925529	7841	22880	rs121909236	NC_000010.11:87925528:C:G
NM_000314.7(PTEN):c.367C>T (p.His123Tyr)	PTEN	H123D, H296D	PTEN hamartoma tumor syndrome|Hereditary cancer-predisposing syndrome	0.9973	Likely pathogenic(Last reviewed: Jul 18, 2018)	criteria provided, multiple submitters, no conflicts	VCV000428277	10	89692883	10	87933126	428277	419722	rs786204931	NC_000010.11:87933125:C:G
NM_000314.7(PTEN):c.368A>G (p.His123Arg)	PTEN	H123Y, H296Y	PTEN hamartoma tumor syndrome|not provided	0.9972	Pathogenic/Likely pathogenic(Last reviewed: Jul 19, 2018)	criteria provided, multiple submitters, no conflicts	VCV000189486	10	89692883	10	87933126	189486	187352	rs786204931	NC_000010.11:87933125:C:T
NM_000314.7(PTEN):c.113C>G (p.Pro38Arg)	PTEN	P38R, P211R	not provided	0.9969	Likely pathogenic(Last reviewed: Mar 21, 2017)	criteria provided, single submitter	VCV000424262	10	89653815	10	87894058	424262	407983	rs1064796886	NC_000010.11:87894057:C:G
NM_000314.7(PTEN):c.170T>G (p.Leu57Trp)	PTEN	L57W, L230W	Hereditary cancer-predisposing syndrome|PTEN hamartoma tumor syndrome|not provided	0.9969	Likely pathogenic(Last reviewed: Apr 6, 2018)	reviewed by expert panel	VCV000185713	10	89685275	10	87925518	185713	183018	rs786202398	NC_000010.11:87925517:T:G
NM_000314.7(PTEN):c.283C>A (p.Pro95Thr)	PTEN	H93N, H266N	Loss of consciousness|Macrocephalus|Large for gestational age	0.9968	Likely pathogenic(Last reviewed: Jan 1, 2017)	criteria provided, single submitter	VCV000523356	10	89692793	10	87933036	523356	514002	rs786204927	NC_000010.11:87933035:C:A
NM_000314.7(PTEN):c.277C>T (p.His93Tyr)	PTEN	D92A, D265A	Hereditary cancer-predisposing syndrome	0.9967	Likely pathogenic(Last reviewed: May 15, 2017)	criteria provided, single submitter	VCV000428196	10	89692791	10	87933034	428196	419713	rs1114167623	NC_000010.11:87933033:A:C
NM_000314.7(PTEN):c.76A>C (p.Thr26Pro)	PTEN	T26P, T199P	not provided	0.9966	Likely pathogenic(Last reviewed: Jan 18, 2016)	criteria provided, single submitter	VCV000234410	10	89624302	10	87864545	234410	231782	rs876661010	NC_000010.11:87864544:A:C
NM_000314.7(PTEN):c.389G>T (p.Arg130Leu)	PTEN	G129R, G302R	PTEN hamartoma tumor syndrome|Hereditary cancer-predisposing syndrome|not provided|Inborn genetic diseases	0.9966	Pathogenic/Likely pathogenic(Last reviewed: May 28, 2019)	criteria provided, multiple submitters, no conflicts	VCV000189484	10	89692901	10	87933144	189484	187353	rs786204929	NC_000010.11:87933143:G:A
NM_000314.7(PTEN):c.764T>A (p.Val255Glu)	PTEN	V255E, V58E, V428E	PTEN-related disorder|Hereditary cancer-predisposing syndrome	0.9937	Likely pathogenic(Last reviewed: Nov 12, 2019)	criteria provided, multiple submitters, no conflicts	VCV000623214	10	89717739	10	87957982	623214	612151	rs1564566998	NC_000010.11:87957981:T:A
NM_000314.7(PTEN):c.520T>A (p.Tyr174Asn)	PTEN	Y174N, Y347N	Hereditary cancer-predisposing syndrome|PTEN hamartoma tumor syndrome	0.9933	Likely pathogenic(Last reviewed: Apr 6, 2018)	reviewed by expert panel	VCV000142220	10	89711902	10	87952145	142220	151934	rs587782316	NC_000010.11:87952144:T:A
NM_000314.8(PTEN):c.518G>A (p.Arg173His)	PTEN	R173H, R346H	PTEN hamartoma tumor syndrome|not provided|Neoplasm of brain	0.9932	Pathogenic/Likely pathogenic(Last reviewed: May 23, 2019)	criteria provided, multiple submitters, no conflicts	VCV000376032	10	89711900	10	87952143	376032	362911	rs121913294	NC_000010.11:87952142:G:A
NM_000314.7(PTEN):c.1034T>C (p.Leu345Pro)	PTEN	L345P, L518P, L148P	Hereditary cancer-predisposing syndrome	0.9926	Likely pathogenic(Last reviewed: Feb 17, 2016)	criteria provided, single submitter	VCV000484605	10	89725051	10	87965294	484605	475440	rs1554826024	NC_000010.11:87965293:T:C
NM_000314.7(PTEN):c.518G>C (p.Arg173Pro)	PTEN	R173P, R346P	PTEN hamartoma tumor syndrome|Hereditary cancer-predisposing syndrome	0.9922	Likely pathogenic(Last reviewed: Apr 4, 2018)	criteria provided, multiple submitters, no conflicts	VCV000185195	10	89711900	10	87952143	185195	183035	rs121913294	NC_000010.11:87952142:G:C
NM_000314.7(PTEN):c.518G>T (p.Arg173Leu)	PTEN	R173L, R346L	Ovarian Neoplasms|Hereditary cancer-predisposing syndrome	0.9915	Likely pathogenic(Last reviewed: Mar 2, 2015)	criteria provided, single submitter	VCV000428258	10	89711900	10	87952143	428258	419738	rs121913294	NC_000010.11:87952142:G:T
NM_000314.7(PTEN):c.721T>C (p.Phe241Leu)	PTEN	F241L, F414L, F44L	not specified	0.9913	Likely pathogenic(Last reviewed: Nov 10, 2016)	criteria provided, single submitter	VCV000440220	10	89717696	10	87957939	440220	433076	rs1554825207	NC_000010.11:87957938:T:C
NM_000314.7(PTEN):c.815A>C (p.His272Pro)	PTEN	H272P, H445P, H75P	Hereditary cancer-predisposing syndrome	0.9912	Likely pathogenic(Last reviewed: Sep 2, 2016)	criteria provided, single submitter	VCV000428223	10	89720664	10	87960907	428223	419754	rs1114167648	NC_000010.11:87960906:A:C
NM_000314.7(PTEN):c.370T>G (p.Cys124Gly)	PTEN	C124S, C297S	Hereditary cancer-predisposing syndrome	0.9902	Likely pathogenic(Last reviewed: Dec 19, 2018)	criteria provided, single submitter	VCV000824108	10	89692886	10	87933129	824108	810097		NC_000010.11:87933128:T:A
NM_000314.7(PTEN):c.493G>A (p.Gly165Arg)	PTEN	G165R, G338R	PTEN hamartoma tumor syndrome|not provided|Hereditary cancer-predisposing syndrome	0.9894	Pathogenic/Likely pathogenic(Last reviewed: Aug 8, 2019)	criteria provided, multiple submitters, no conflicts	VCV000428256	10	89711875	10	87952118	428256	419734	rs587782603	NC_000010.11:87952117:G:A
NM_000314.7(PTEN):c.140G>A (p.Arg47Lys)	PTEN	R47K, R220K	not provided	0.9886	Likely pathogenic(Last reviewed: Nov 15, 2016)	criteria provided, single submitter	VCV000373446	10	89653842	10	87894085	373446	359849	rs1057518425	NC_000010.11:87894084:G:A
NM_000314.7(PTEN):c.46T>G (p.Tyr16Asp)	PTEN	Y16D, Y189D	not provided	0.9885	Likely pathogenic(Last reviewed: Dec 23, 2016)	criteria provided, single submitter	VCV000422899	10	89624272	10	87864515	422899	407980	rs1064796078	NC_000010.11:87864514:T:G
NM_000314.7(PTEN):c.202T>G (p.Tyr68Asp)	PTEN	H61R, H234R	Ovarian Neoplasms|PTEN hamartoma tumor syndrome|Hereditary cancer-predisposing syndrome	0.9875	Pathogenic/Likely pathogenic(Last reviewed: Oct 10, 2019)	criteria provided, multiple submitters, no conflicts	VCV000189402	10	89685287	10	87925530	189402	187337	rs398123316	NC_000010.11:87925529:A:G
NM_000314.7(PTEN):c.203A>C (p.Tyr68Ser)	PTEN	Y68H, Y241H	PTEN hamartoma tumor syndrome|Cowden syndrome 1|Hereditary cancer-predisposing syndrome|not provided	0.8724	Pathogenic/Likely pathogenic(Last reviewed: Nov 1, 2019)	criteria provided, multiple submitters, no conflicts	VCV000189474	10	89685307	10	87925550	189474	187338	rs398123317	NC_000010.11:87925549:T:C
NM_000314.7(PTEN):c.323T>C (p.Leu108Pro)	PTEN	C105Y, C278Y	PTEN hamartoma tumor syndrome|not provided|Hereditary cancer-predisposing syndrome	0.8691	Likely pathogenic(Last reviewed: Nov 28, 2018)	reviewed by expert panel	VCV000142261	10	89692830	10	87933073	142261	151975	rs587782343	NC_000010.11:87933072:G:A
NM_000314.7(PTEN):c.384G>C (p.Lys128Asn)	PTEN	G127E, G300E	Hereditary cancer-predisposing syndrome	0.8639	Likely pathogenic(Last reviewed: Oct 22, 2015)	criteria provided, single submitter	VCV000428225	10	89692896	10	87933139	428225	419725	rs398123322	NC_000010.11:87933138:G:A
NM_000314.7(PTEN):c.46T>C (p.Tyr16His)	PTEN	Y16H, Y189H	Hereditary cancer-predisposing syndrome	0.859	Likely pathogenic(Last reviewed: Nov 20, 2014)	criteria provided, single submitter	VCV000428195	10	89624272	10	87864515	428195	419695	rs1064796078	NC_000010.11:87864514:T:C
NM_000314.7(PTEN):c.355G>C (p.Val119Leu)	PTEN	D115G, D288G	PTEN hamartoma tumor syndrome|Cowden syndrome	0.8575	Likely pathogenic(Last reviewed: May 28, 2019)	criteria provided, multiple submitters, no conflicts	VCV000224542	10	89692860	10	87933103	224542	226337	rs869312775	NC_000010.11:87933102:A:G
NM_000314.7(PTEN):c.331T>C (p.Trp111Arg)	PTEN	L108P, L281P	not provided|Hereditary cancer-predisposing syndrome|PTEN hamartoma tumor syndrome	0.8541	Pathogenic/Likely pathogenic(Last reviewed: Dec 18, 2018)	criteria provided, multiple submitters, no conflicts	VCV000418436	10	89692839	10	87933082	418436	407990	rs1064793243	NC_000010.11:87933081:T:C
NM_000314.7(PTEN):c.395G>A (p.Gly132Asp)	PTEN	R130L, R303L	Uterine cervical neoplasms|Hereditary cancer-predisposing syndrome|Neoplasm of the breast|Adenocarcinoma of prostate|Adenocarcinoma of stomach|Glioblastoma|Small cell lung cancer|Squamous cell carcinoma of the head and neck|not provided|Neoplasm of the large intestine|Renal cell carcinoma, papillary, 1|Squamous cell lung carcinoma|Malignant melanoma of skin|Uterine Carcinosarcoma|Malignant neopla…	0.8485	Pathogenic/Likely pathogenic(Last reviewed: Aug 1, 2018)	criteria provided, multiple submitters, no conflicts	VCV000376509	10	89692905	10	87933148	376509	363388	rs121909229	NC_000010.11:87933147:G:T
NM_000314.7(PTEN):c.144C>G (p.Asn48Lys)	PTEN	N48K, N221K	Hereditary cancer-predisposing syndrome	0.8398	Likely pathogenic(Last reviewed: Aug 29, 2014)	criteria provided, single submitter	VCV000231771	10	89653846	10	87894089	231771	233844	rs762518389	NC_000010.11:87894088:C:G
NM_000314.7(PTEN):c.402G>T (p.Met134Ile)	PTEN	M134I, M307I	not provided	0.8377	Likely pathogenic(Last reviewed: May 18, 2018)	criteria provided, single submitter	VCV000619908	10	89692918	10	87933161	619908	611089	rs1114167676	NC_000010.11:87933160:G:C
NM_000314.7(PTEN):c.402G>C (p.Met134Ile)	PTEN	M134R, M307R	not provided	0.834	Likely pathogenic(Last reviewed: Apr 14, 2017)	criteria provided, single submitter	VCV000431829	10	89692917	10	87933160	431829	425893	rs1085308046	NC_000010.11:87933159:T:G
NM_000314.7(PTEN):c.277C>A (p.His93Asn)	PTEN	H266Y, H93Y	PTEN hamartoma tumor syndrome	0.8128	Likely pathogenic(Last reviewed: Sep 22, 2018)	criteria provided, single submitter	VCV000646993	10	89692793	10	87933036	646993	639268		NC_000010.11:87933035:C:T
NM_000314.7(PTEN):c.275A>C (p.Asp92Ala)	PTEN	D92G, D265G	PTEN hamartoma tumor syndrome	0.5453	Likely pathogenic(Last reviewed: Aug 26, 2018)	criteria provided, single submitter	VCV000565960	10	89692791	10	87933034	565960	566560	rs1114167623	NC_000010.11:87933033:A:G
NM_000314.7(PTEN):c.144C>A (p.Asn48Lys)	PTEN	N48K, N221K	PTEN hamartoma tumor syndrome|Hereditary cancer-predisposing syndrome	0.5362	Pathogenic/Likely pathogenic(Last reviewed: Jan 15, 2020)	criteria provided, multiple submitters, no conflicts	VCV000580731	10	89653846	10	87894089	580731	569829	rs762518389	NC_000010.11:87894088:C:A
NM_000314.7(PTEN):c.71A>G (p.Asp24Gly)	PTEN	D24G, D197G	PTEN hamartoma tumor syndrome|Hereditary cancer-predisposing syndrome	0.5012	Pathogenic/Likely pathogenic(Last reviewed: May 28, 2019)	criteria provided, multiple submitters, no conflicts	VCV000208723	10	89624297	10	87864540	208723	205265	rs797044910	NC_000010.11:87864539:A:G
NM_000314.7(PTEN):c.-284C>T	PTEN	A79V	PTEN hamartoma tumor syndrome	0.0045	Likely benign(Last reviewed: Jun 14, 2016)	criteria provided, single submitter	VCV000301415	10	89623943	10	87864186	301415	323704	rs552470098	NC_000010.11:87864185:C:T
NM_000314.8(PTEN):c.235G>A (p.Ala79Thr)	PTEN	A79T, A252T	Macrocephaly/autism syndrome|PTEN hamartoma tumor syndrome|Endometrial carcinoma|Bannayan-Riley-Ruvalcaba syndrome|Cowden syndrome 1|Cutaneous malignant melanoma 1|Malignant tumor of prostate|Follicular thyroid carcinoma|Glioma susceptibility 2|Meningioma, familial|VACTERL association with hydrocephalus|Squamous cell carcinoma of the head and neck|Macrocephaly/autism syndrome|Cowden syndrome 1|no…	0.0045	Likely benign(Last reviewed: Apr 6, 2018)	reviewed by expert panel	VCV000041682	10	89690828	10	87931071	41682	50121	rs202004587	NC_000010.11:87931070:G:A
