# Supplementary material for: Predicting the Disease Risk of Protein Mutation Sequences With Pre-training Model
Source: Front Genet. 2020 Dec 21;11:605620. doi: 10.3389/fgene.2020.605620 (PMC7780924; doi:10.3389/fgene.2020.605620)
Supplement: Supplementary file 5 [file Data_Sheet_1.CSV]

exp	chr	pos.hg19	ref	alt	TSS	CAGE_representative_TSS	strand	id	functional.class
exon23	chr17	41197722	T	C	41277380	41277381	-	ENSG00000012048	FUN
exon23	chr17	41197722	T	G	41277380	41277381	-	ENSG00000012048	FUN
exon23	chr17	41197722	T	A	41277380	41277381	-	ENSG00000012048	FUN
exon23	chr17	41197723	A	G	41277380	41277381	-	ENSG00000012048	FUN
exon23	chr17	41197723	A	C	41277380	41277381	-	ENSG00000012048	FUN
exon23	chr17	41197723	A	T	41277380	41277381	-	ENSG00000012048	INT
exon23	chr17	41197724	T	A	41277380	41277381	-	ENSG00000012048	FUN
exon23	chr17	41197724	T	C	41277380	41277381	-	ENSG00000012048	FUN
exon23	chr17	41197724	T	G	41277380	41277381	-	ENSG00000012048	FUN
exon23	chr17	41197725	C	G	41277380	41277381	-	ENSG00000012048	FUN
exon23	chr17	41197725	C	A	41277380	41277381	-	ENSG00000012048	FUN
exon23	chr17	41197725	C	T	41277380	41277381	-	ENSG00000012048	FUN
exon23	chr17	41197726	A	C	41277380	41277381	-	ENSG00000012048	FUN
exon23	chr17	41197726	A	T	41277380	41277381	-	ENSG00000012048	FUN
exon23	chr17	41197726	A	G	41277380	41277381	-	ENSG00000012048	LOF
exon23	chr17	41197727	G	A	41277380	41277381	-	ENSG00000012048	FUN
exon23	chr17	41197727	G	C	41277380	41277381	-	ENSG00000012048	FUN
exon23	chr17	41197727	G	T	41277380	41277381	-	ENSG00000012048	FUN
exon23	chr17	41197728	G	A	41277380	41277381	-	ENSG00000012048	FUN
exon23	chr17	41197728	G	T	41277380	41277381	-	ENSG00000012048	LOF
exon23	chr17	41197728	G	C	41277380	41277381	-	ENSG00000012048	LOF
exon23	chr17	41197729	T	A	41277380	41277381	-	ENSG00000012048	FUN
exon23	chr17	41197729	T	C	41277380	41277381	-	ENSG00000012048	LOF
exon23	chr17	41197729	T	G	41277380	41277381	-	ENSG00000012048	LOF
exon23	chr17	41197730	A	C	41277380	41277381	-	ENSG00000012048	LOF
exon23	chr17	41197730	A	T	41277380	41277381	-	ENSG00000012048	LOF
exon23	chr17	41197730	A	G	41277380	41277381	-	ENSG00000012048	LOF
exon23	chr17	41197731	G	T	41277380	41277381	-	ENSG00000012048	FUN
exon23	chr17	41197731	G	A	41277380	41277381	-	ENSG00000012048	FUN
exon23	chr17	41197731	G	C	41277380	41277381	-	ENSG00000012048	FUN
exon23	chr17	41197732	G	A	41277380	41277381	-	ENSG00000012048	FUN
exon23	chr17	41197732	G	T	41277380	41277381	-	ENSG00000012048	FUN
exon23	chr17	41197732	G	C	41277380	41277381	-	ENSG00000012048	FUN
exon23	chr17	41197733	T	A	41277380	41277381	-	ENSG00000012048	FUN
exon23	chr17	41197733	T	C	41277380	41277381	-	ENSG00000012048	FUN
exon23	chr17	41197733	T	G	41277380	41277381	-	ENSG00000012048	FUN
exon23	chr17	41197734	G	C	41277380	41277381	-	ENSG00000012048	FUN
exon23	chr17	41197734	G	T	41277380	41277381	-	ENSG00000012048	FUN
exon23	chr17	41197734	G	A	41277380	41277381	-	ENSG00000012048	INT
exon23	chr17	41197735	T	C	41277380	41277381	-	ENSG00000012048	FUN
exon23	chr17	41197735	T	A	41277380	41277381	-	ENSG00000012048	FUN
exon23	chr17	41197735	T	G	41277380	41277381	-	ENSG00000012048	FUN
exon23	chr17	41197736	C	A	41277380	41277381	-	ENSG00000012048	FUN
exon23	chr17	41197736	C	G	41277380	41277381	-	ENSG00000012048	FUN
exon23	chr17	41197736	C	T	41277380	41277381	-	ENSG00000012048	FUN
exon23	chr17	41197737	C	G	41277380	41277381	-	ENSG00000012048	FUN
exon23	chr17	41197737	C	A	41277380	41277381	-	ENSG00000012048	FUN
exon23	chr17	41197737	C	T	41277380	41277381	-	ENSG00000012048	INT
exon23	chr17	41197738	A	G	41277380	41277381	-	ENSG00000012048	FUN
exon23	chr17	41197738	A	T	41277380	41277381	-	ENSG00000012048	FUN
exon23	chr17	41197738	A	C	41277380	41277381	-	ENSG00000012048	FUN
exon23	chr17	41197739	G	A	41277380	41277381	-	ENSG00000012048	FUN
exon23	chr17	41197739	G	T	41277380	41277381	-	ENSG00000012048	FUN
exon23	chr17	41197739	G	C	41277380	41277381	-	ENSG00000012048	FUN
exon23	chr17	41197740	C	T	41277380	41277381	-	ENSG00000012048	FUN
exon23	chr17	41197740	C	G	41277380	41277381	-	ENSG00000012048	FUN
exon23	chr17	41197740	C	A	41277380	41277381	-	ENSG00000012048	FUN
exon23	chr17	41197741	T	C	41277380	41277381	-	ENSG00000012048	FUN
exon23	chr17	41197741	T	G	41277380	41277381	-	ENSG00000012048	INT
exon23	chr17	41197741	T	A	41277380	41277381	-	ENSG00000012048	INT
exon23	chr17	41197742	C	T	41277380	41277381	-	ENSG00000012048	FUN
exon23	chr17	41197742	C	G	41277380	41277381	-	ENSG00000012048	FUN
exon23	chr17	41197742	C	A	41277380	41277381	-	ENSG00000012048	LOF
exon23	chr17	41197743	C	G	41277380	41277381	-	ENSG00000012048	FUN
exon23	chr17	41197743	C	T	41277380	41277381	-	ENSG00000012048	FUN
exon23	chr17	41197743	C	A	41277380	41277381	-	ENSG00000012048	INT
exon23	chr17	41197744	T	A	41277380	41277381	-	ENSG00000012048	FUN
exon23	chr17	41197744	T	C	41277380	41277381	-	ENSG00000012048	FUN
exon23	chr17	41197744	T	G	41277380	41277381	-	ENSG00000012048	LOF
exon23	chr17	41197745	G	C	41277380	41277381	-	ENSG00000012048	FUN
exon23	chr17	41197745	G	T	41277380	41277381	-	ENSG00000012048	FUN
exon23	chr17	41197745	G	A	41277380	41277381	-	ENSG00000012048	LOF
exon23	chr17	41197746	G	A	41277380	41277381	-	ENSG00000012048	FUN
exon23	chr17	41197746	G	C	41277380	41277381	-	ENSG00000012048	FUN
exon23	chr17	41197746	G	T	41277380	41277381	-	ENSG00000012048	LOF
exon23	chr17	41197747	C	G	41277380	41277381	-	ENSG00000012048	FUN
exon23	chr17	41197747	C	T	41277380	41277381	-	ENSG00000012048	FUN
exon23	chr17	41197747	C	A	41277380	41277381	-	ENSG00000012048	FUN
exon23	chr17	41197748	A	C	41277380	41277381	-	ENSG00000012048	FUN
exon23	chr17	41197748	A	G	41277380	41277381	-	ENSG00000012048	FUN
exon23	chr17	41197748	A	T	41277380	41277381	-	ENSG00000012048	FUN
exon23	chr17	41197749	C	T	41277380	41277381	-	ENSG00000012048	FUN
exon23	chr17	41197749	C	A	41277380	41277381	-	ENSG00000012048	FUN
exon23	chr17	41197749	C	G	41277380	41277381	-	ENSG00000012048	FUN
exon23	chr17	41197750	T	C	41277380	41277381	-	ENSG00000012048	FUN
exon23	chr17	41197750	T	A	41277380	41277381	-	ENSG00000012048	FUN
exon23	chr17	41197750	T	G	41277380	41277381	-	ENSG00000012048	LOF
exon23	chr17	41197751	G	C	41277380	41277381	-	ENSG00000012048	FUN
exon23	chr17	41197751	G	T	41277380	41277381	-	ENSG00000012048	FUN
exon23	chr17	41197751	G	A	41277380	41277381	-	ENSG00000012048	LOF
exon23	chr17	41197752	G	A	41277380	41277381	-	ENSG00000012048	FUN
exon23	chr17	41197752	G	C	41277380	41277381	-	ENSG00000012048	LOF
exon23	chr17	41197752	G	T	41277380	41277381	-	ENSG00000012048	LOF
exon23	chr17	41197753	T	A	41277380	41277381	-	ENSG00000012048	FUN
exon23	chr17	41197753	T	C	41277380	41277381	-	ENSG00000012048	FUN
exon23	chr17	41197753	T	G	41277380	41277381	-	ENSG00000012048	FUN
exon23	chr17	41197754	A	T	41277380	41277381	-	ENSG00000012048	FUN
exon23	chr17	41197754	A	G	41277380	41277381	-	ENSG00000012048	FUN
exon23	chr17	41197754	A	C	41277380	41277381	-	ENSG00000012048	INT
exon23	chr17	41197755	G	C	41277380	41277381	-	ENSG00000012048	FUN
exon23	chr17	41197755	G	T	41277380	41277381	-	ENSG00000012048	FUN
exon23	chr17	41197755	G	A	41277380	41277381	-	ENSG00000012048	FUN
exon23	chr17	41197756	A	G	41277380	41277381	-	ENSG00000012048	FUN
exon23	chr17	41197756	A	C	41277380	41277381	-	ENSG00000012048	FUN
exon23	chr17	41197756	A	T	41277380	41277381	-	ENSG00000012048	FUN
exon23	chr17	41197757	G	T	41277380	41277381	-	ENSG00000012048	FUN
exon23	chr17	41197757	G	A	41277380	41277381	-	ENSG00000012048	FUN
exon23	chr17	41197757	G	C	41277380	41277381	-	ENSG00000012048	FUN
exon23	chr17	41197758	T	C	41277380	41277381	-	ENSG00000012048	FUN
exon23	chr17	41197758	T	G	41277380	41277381	-	ENSG00000012048	FUN
exon23	chr17	41197758	T	A	41277380	41277381	-	ENSG00000012048	FUN
exon23	chr17	41197759	G	A	41277380	41277381	-	ENSG00000012048	FUN
exon23	chr17	41197759	G	C	41277380	41277381	-	ENSG00000012048	FUN
exon23	chr17	41197759	G	T	41277380	41277381	-	ENSG00000012048	LOF
exon23	chr17	41197760	C	T	41277380	41277381	-	ENSG00000012048	FUN
exon23	chr17	41197760	C	A	41277380	41277381	-	ENSG00000012048	FUN
exon23	chr17	41197760	C	G	41277380	41277381	-	ENSG00000012048	LOF
exon23	chr17	41197761	T	C	41277380	41277381	-	ENSG00000012048	FUN
exon23	chr17	41197761	T	G	41277380	41277381	-	ENSG00000012048	FUN
exon23	chr17	41197761	T	A	41277380	41277381	-	ENSG00000012048	FUN
exon23	chr17	41197762	A	G	41277380	41277381	-	ENSG00000012048	LOF
exon23	chr17	41197762	A	T	41277380	41277381	-	ENSG00000012048	LOF
exon23	chr17	41197762	A	C	41277380	41277381	-	ENSG00000012048	LOF
exon23	chr17	41197763	C	T	41277380	41277381	-	ENSG00000012048	FUN
exon23	chr17	41197763	C	G	41277380	41277381	-	ENSG00000012048	FUN
exon23	chr17	41197763	C	A	41277380	41277381	-	ENSG00000012048	FUN
exon23	chr17	41197764	A	G	41277380	41277381	-	ENSG00000012048	FUN
exon23	chr17	41197764	A	C	41277380	41277381	-	ENSG00000012048	LOF
exon23	chr17	41197764	A	T	41277380	41277381	-	ENSG00000012048	LOF
exon23	chr17	41197765	C	G	41277380	41277381	-	ENSG00000012048	LOF
exon23	chr17	41197765	C	A	41277380	41277381	-	ENSG00000012048	LOF
exon23	chr17	41197765	C	T	41277380	41277381	-	ENSG00000012048	LOF
exon23	chr17	41197766	T	A	41277380	41277381	-	ENSG00000012048	FUN
exon23	chr17	41197766	T	G	41277380	41277381	-	ENSG00000012048	LOF
exon23	chr17	41197766	T	C	41277380	41277381	-	ENSG00000012048	INT
exon23	chr17	41197767	G	A	41277380	41277381	-	ENSG00000012048	FUN
exon23	chr17	41197767	G	C	41277380	41277381	-	ENSG00000012048	LOF
exon23	chr17	41197767	G	T	41277380	41277381	-	ENSG00000012048	INT
exon23	chr17	41197768	T	G	41277380	41277381	-	ENSG00000012048	FUN
exon23	chr17	41197768	T	A	41277380	41277381	-	ENSG00000012048	LOF
exon23	chr17	41197768	T	C	41277380	41277381	-	ENSG00000012048	LOF
exon23	chr17	41197769	C	T	41277380	41277381	-	ENSG00000012048	FUN
exon23	chr17	41197769	C	G	41277380	41277381	-	ENSG00000012048	FUN
exon23	chr17	41197770	C	A	41277380	41277381	-	ENSG00000012048	FUN
exon23	chr17	41197770	C	G	41277380	41277381	-	ENSG00000012048	FUN
exon23	chr17	41197771	A	T	41277380	41277381	-	ENSG00000012048	LOF
exon23	chr17	41197771	A	G	41277380	41277381	-	ENSG00000012048	LOF
exon23	chr17	41197772	A	G	41277380	41277381	-	ENSG00000012048	FUN
exon23	chr17	41197772	A	C	41277380	41277381	-	ENSG00000012048	LOF
exon23	chr17	41197773	C	G	41277380	41277381	-	ENSG00000012048	FUN
exon23	chr17	41197773	C	A	41277380	41277381	-	ENSG00000012048	FUN
exon23	chr17	41197773	C	T	41277380	41277381	-	ENSG00000012048	FUN
exon23	chr17	41197774	A	G	41277380	41277381	-	ENSG00000012048	FUN
exon23	chr17	41197774	A	T	41277380	41277381	-	ENSG00000012048	LOF
exon23	chr17	41197774	A	C	41277380	41277381	-	ENSG00000012048	LOF
exon23	chr17	41197775	C	G	41277380	41277381	-	ENSG00000012048	FUN
exon23	chr17	41197775	C	A	41277380	41277381	-	ENSG00000012048	FUN
exon23	chr17	41197775	C	T	41277380	41277381	-	ENSG00000012048	FUN
exon23	chr17	41197776	C	T	41277380	41277381	-	ENSG00000012048	LOF
exon23	chr17	41197776	C	G	41277380	41277381	-	ENSG00000012048	LOF
exon23	chr17	41197776	C	A	41277380	41277381	-	ENSG00000012048	LOF
exon23	chr17	41197777	C	G	41277380	41277381	-	ENSG00000012048	LOF
exon23	chr17	41197777	C	A	41277380	41277381	-	ENSG00000012048	LOF
exon23	chr17	41197777	C	T	41277380	41277381	-	ENSG00000012048	LOF
exon23	chr17	41197778	A	C	41277380	41277381	-	ENSG00000012048	LOF
exon23	chr17	41197778	A	G	41277380	41277381	-	ENSG00000012048	LOF
exon23	chr17	41197778	A	T	41277380	41277381	-	ENSG00000012048	LOF
exon23	chr17	41197779	C	T	41277380	41277381	-	ENSG00000012048	FUN
exon23	chr17	41197779	C	A	41277380	41277381	-	ENSG00000012048	FUN
exon23	chr17	41197779	C	G	41277380	41277381	-	ENSG00000012048	FUN
exon23	chr17	41197780	T	C	41277380	41277381	-	ENSG00000012048	FUN
exon23	chr17	41197780	T	G	41277380	41277381	-	ENSG00000012048	FUN
exon23	chr17	41197780	T	A	41277380	41277381	-	ENSG00000012048	LOF
exon23	chr17	41197781	C	G	41277380	41277381	-	ENSG00000012048	FUN
exon23	chr17	41197781	C	T	41277380	41277381	-	ENSG00000012048	FUN
exon23	chr17	41197781	C	A	41277380	41277381	-	ENSG00000012048	LOF
exon23	chr17	41197782	T	G	41277380	41277381	-	ENSG00000012048	FUN
exon23	chr17	41197782	T	A	41277380	41277381	-	ENSG00000012048	FUN
exon23	chr17	41197782	T	C	41277380	41277381	-	ENSG00000012048	FUN
exon23	chr17	41197783	C	G	41277380	41277381	-	ENSG00000012048	INT
exon23	chr17	41197783	C	A	41277380	41277381	-	ENSG00000012048	INT
exon23	chr17	41197783	C	T	41277380	41277381	-	ENSG00000012048	INT
exon23	chr17	41197784	G	T	41277380	41277381	-	ENSG00000012048	FUN
exon23	chr17	41197784	G	A	41277380	41277381	-	ENSG00000012048	LOF
exon23	chr17	41197784	G	C	41277380	41277381	-	ENSG00000012048	LOF
exon23	chr17	41197785	G	A	41277380	41277381	-	ENSG00000012048	FUN
exon23	chr17	41197785	G	T	41277380	41277381	-	ENSG00000012048	FUN
exon23	chr17	41197785	G	C	41277380	41277381	-	ENSG00000012048	FUN
exon23	chr17	41197786	G	C	41277380	41277381	-	ENSG00000012048	FUN
exon23	chr17	41197786	G	T	41277380	41277381	-	ENSG00000012048	FUN
exon23	chr17	41197786	G	A	41277380	41277381	-	ENSG00000012048	FUN
exon23	chr17	41197787	T	G	41277380	41277381	-	ENSG00000012048	FUN
exon23	chr17	41197787	T	A	41277380	41277381	-	ENSG00000012048	FUN
exon23	chr17	41197787	T	C	41277380	41277381	-	ENSG00000012048	FUN
exon23	chr17	41197788	C	T	41277380	41277381	-	ENSG00000012048	FUN
exon23	chr17	41197788	C	G	41277380	41277381	-	ENSG00000012048	FUN
exon23	chr17	41197788	C	A	41277380	41277381	-	ENSG00000012048	FUN
exon23	chr17	41197789	A	G	41277380	41277381	-	ENSG00000012048	FUN
exon23	chr17	41197789	A	T	41277380	41277381	-	ENSG00000012048	LOF
exon23	chr17	41197790	C	T	41277380	41277381	-	ENSG00000012048	LOF
exon23	chr17	41197790	C	G	41277380	41277381	-	ENSG00000012048	INT
exon23	chr17	41197792	A	C	41277380	41277381	-	ENSG00000012048	LOF
exon23	chr17	41197792	A	G	41277380	41277381	-	ENSG00000012048	INT
exon23	chr17	41197793	C	G	41277380	41277381	-	ENSG00000012048	FUN
exon23	chr17	41197794	A	G	41277380	41277381	-	ENSG00000012048	FUN
exon23	chr17	41197794	A	T	41277380	41277381	-	ENSG00000012048	FUN
exon23	chr17	41197794	A	C	41277380	41277381	-	ENSG00000012048	FUN
exon23	chr17	41197795	G	T	41277380	41277381	-	ENSG00000012048	FUN
exon23	chr17	41197795	G	A	41277380	41277381	-	ENSG00000012048	FUN
exon23	chr17	41197795	G	C	41277380	41277381	-	ENSG00000012048	FUN
exon23	chr17	41197796	G	A	41277380	41277381	-	ENSG00000012048	FUN
exon23	chr17	41197796	G	T	41277380	41277381	-	ENSG00000012048	FUN
exon23	chr17	41197796	G	C	41277380	41277381	-	ENSG00000012048	FUN
exon23	chr17	41197797	T	G	41277380	41277381	-	ENSG00000012048	FUN
exon23	chr17	41197797	T	C	41277380	41277381	-	ENSG00000012048	FUN
exon23	chr17	41197797	T	A	41277380	41277381	-	ENSG00000012048	FUN
exon23	chr17	41197798	G	A	41277380	41277381	-	ENSG00000012048	FUN
exon23	chr17	41197798	G	T	41277380	41277381	-	ENSG00000012048	INT
exon23	chr17	41197798	G	C	41277380	41277381	-	ENSG00000012048	INT
exon23	chr17	41197799	C	G	41277380	41277381	-	ENSG00000012048	FUN
exon23	chr17	41197799	C	T	41277380	41277381	-	ENSG00000012048	FUN
exon23	chr17	41197799	C	A	41277380	41277381	-	ENSG00000012048	FUN
exon23	chr17	41197800	C	T	41277380	41277381	-	ENSG00000012048	FUN
exon23	chr17	41197800	C	G	41277380	41277381	-	ENSG00000012048	FUN
exon23	chr17	41197800	C	A	41277380	41277381	-	ENSG00000012048	FUN
exon23	chr17	41197801	T	A	41277380	41277381	-	ENSG00000012048	FUN
exon23	chr17	41197801	T	C	41277380	41277381	-	ENSG00000012048	FUN
exon23	chr17	41197801	T	G	41277380	41277381	-	ENSG00000012048	FUN
exon23	chr17	41197802	C	G	41277380	41277381	-	ENSG00000012048	FUN
exon23	chr17	41197802	C	A	41277380	41277381	-	ENSG00000012048	LOF
exon23	chr17	41197802	C	T	41277380	41277381	-	ENSG00000012048	INT
exon23	chr17	41197803	A	C	41277380	41277381	-	ENSG00000012048	FUN
exon23	chr17	41197803	A	G	41277380	41277381	-	ENSG00000012048	FUN
exon23	chr17	41197803	A	T	41277380	41277381	-	ENSG00000012048	LOF
exon23	chr17	41197804	C	G	41277380	41277381	-	ENSG00000012048	FUN
exon23	chr17	41197804	C	T	41277380	41277381	-	ENSG00000012048	FUN
exon23	chr17	41197804	C	A	41277380	41277381	-	ENSG00000012048	FUN
exon23	chr17	41197805	A	C	41277380	41277381	-	ENSG00000012048	FUN
exon23	chr17	41197805	A	T	41277380	41277381	-	ENSG00000012048	FUN
exon23	chr17	41197805	A	G	41277380	41277381	-	ENSG00000012048	INT
exon23	chr17	41197806	C	G	41277380	41277381	-	ENSG00000012048	FUN
exon23	chr17	41197806	C	A	41277380	41277381	-	ENSG00000012048	FUN
exon23	chr17	41197806	C	T	41277380	41277381	-	ENSG00000012048	FUN
exon23	chr17	41197807	A	C	41277380	41277381	-	ENSG00000012048	FUN
exon23	chr17	41197807	A	G	41277380	41277381	-	ENSG00000012048	FUN
exon23	chr17	41197807	A	T	41277380	41277381	-	ENSG00000012048	FUN
exon23	chr17	41197808	T	G	41277380	41277381	-	ENSG00000012048	FUN
exon23	chr17	41197808	T	C	41277380	41277381	-	ENSG00000012048	FUN
exon23	chr17	41197808	T	A	41277380	41277381	-	ENSG00000012048	FUN
exon23	chr17	41197809	C	G	41277380	41277381	-	ENSG00000012048	FUN
exon23	chr17	41197809	C	T	41277380	41277381	-	ENSG00000012048	FUN
exon23	chr17	41197809	C	A	41277380	41277381	-	ENSG00000012048	FUN
exon23	chr17	41197810	T	G	41277380	41277381	-	ENSG00000012048	FUN
exon23	chr17	41197810	T	C	41277380	41277381	-	ENSG00000012048	FUN
exon23	chr17	41197810	T	A	41277380	41277381	-	ENSG00000012048	FUN
exon23	chr17	41197811	G	C	41277380	41277381	-	ENSG00000012048	FUN
exon23	chr17	41197811	G	T	41277380	41277381	-	ENSG00000012048	FUN
exon23	chr17	41197811	G	A	41277380	41277381	-	ENSG00000012048	LOF
exon23	chr17	41197812	C	G	41277380	41277381	-	ENSG00000012048	FUN
exon23	chr17	41197812	C	T	41277380	41277381	-	ENSG00000012048	FUN
exon23	chr17	41197812	C	A	41277380	41277381	-	ENSG00000012048	INT
exon23	chr17	41197813	C	A	41277380	41277381	-	ENSG00000012048	FUN
exon23	chr17	41197813	C	T	41277380	41277381	-	ENSG00000012048	FUN
exon23	chr17	41197813	C	G	41277380	41277381	-	ENSG00000012048	FUN
exon23	chr17	41197814	C	G	41277380	41277381	-	ENSG00000012048	FUN
exon23	chr17	41197814	C	A	41277380	41277381	-	ENSG00000012048	FUN
exon23	chr17	41197814	C	T	41277380	41277381	-	ENSG00000012048	FUN
exon23	chr17	41197815	A	T	41277380	41277381	-	ENSG00000012048	FUN
exon23	chr17	41197815	A	G	41277380	41277381	-	ENSG00000012048	FUN
exon23	chr17	41197815	A	C	41277380	41277381	-	ENSG00000012048	LOF
exon23	chr17	41197816	A	T	41277380	41277381	-	ENSG00000012048	FUN
exon23	chr17	41197816	A	G	41277380	41277381	-	ENSG00000012048	FUN
exon23	chr17	41197816	A	C	41277380	41277381	-	ENSG00000012048	FUN
exon23	chr17	41197817	T	G	41277380	41277381	-	ENSG00000012048	FUN
exon23	chr17	41197817	T	C	41277380	41277381	-	ENSG00000012048	FUN
exon23	chr17	41197817	T	A	41277380	41277381	-	ENSG00000012048	FUN
exon23	chr17	41197818	T	C	41277380	41277381	-	ENSG00000012048	FUN
exon23	chr17	41197818	T	A	41277380	41277381	-	ENSG00000012048	FUN
exon23	chr17	41197818	T	G	41277380	41277381	-	ENSG00000012048	FUN
exon23	chr17	41197819	G	T	41277380	41277381	-	ENSG00000012048	FUN
exon23	chr17	41197819	G	A	41277380	41277381	-	ENSG00000012048	FUN
exon23	chr17	41197819	G	C	41277380	41277381	-	ENSG00000012048	INT
exon23	chr17	41197820	C	G	41277380	41277381	-	ENSG00000012048	LOF
exon23	chr17	41197820	C	A	41277380	41277381	-	ENSG00000012048	LOF
exon23	chr17	41197820	C	T	41277380	41277381	-	ENSG00000012048	LOF
exon23	chr17	41197821	T	G	41277380	41277381	-	ENSG00000012048	LOF
exon23	chr17	41197821	T	C	41277380	41277381	-	ENSG00000012048	LOF
exon23	chr17	41197821	T	A	41277380	41277381	-	ENSG00000012048	LOF
exon23	chr17	41197822	G	A	41277380	41277381	-	ENSG00000012048	FUN
exon23	chr17	41197822	G	C	41277380	41277381	-	ENSG00000012048	LOF
exon23	chr17	41197822	G	T	41277380	41277381	-	ENSG00000012048	LOF
exon23	chr17	41197823	G	C	41277380	41277381	-	ENSG00000012048	FUN
exon23	chr17	41197823	G	A	41277380	41277381	-	ENSG00000012048	FUN
exon23	chr17	41197823	G	T	41277380	41277381	-	ENSG00000012048	FUN
exon23	chr17	41197824	A	T	41277380	41277381	-	ENSG00000012048	FUN
exon23	chr17	41197824	A	G	41277380	41277381	-	ENSG00000012048	FUN
exon23	chr17	41197824	A	C	41277380	41277381	-	ENSG00000012048	INT
exon23	chr17	41197825	G	A	41277380	41277381	-	ENSG00000012048	FUN
exon23	chr17	41197825	G	C	41277380	41277381	-	ENSG00000012048	LOF
exon23	chr17	41197825	G	T	41277380	41277381	-	ENSG00000012048	INT
exon23	chr17	41197826	A	C	41277380	41277381	-	ENSG00000012048	LOF
exon23	chr17	41197826	A	T	41277380	41277381	-	ENSG00000012048	LOF
exon23	chr17	41197826	A	G	41277380	41277381	-	ENSG00000012048	LOF
exon23	chr17	41197827	C	T	41277380	41277381	-	ENSG00000012048	FUN
exon23	chr17	41197827	C	G	41277380	41277381	-	ENSG00000012048	FUN
exon23	chr17	41197827	C	A	41277380	41277381	-	ENSG00000012048	FUN
exon23	chr17	41197828	A	G	41277380	41277381	-	ENSG00000012048	FUN
exon23	chr17	41197828	A	T	41277380	41277381	-	ENSG00000012048	LOF
exon23	chr17	41197828	A	C	41277380	41277381	-	ENSG00000012048	INT
exon23	chr17	41197829	G	A	41277380	41277381	-	ENSG00000012048	FUN
exon23	chr17	41197829	G	C	41277380	41277381	-	ENSG00000012048	FUN
exon23	chr17	41197829	G	T	41277380	41277381	-	ENSG00000012048	FUN
exon22	chr17	41199635	G	C	41277380	41277381	-	ENSG00000012048	FUN
exon22	chr17	41199635	G	A	41277380	41277381	-	ENSG00000012048	FUN
exon22	chr17	41199636	C	T	41277380	41277381	-	ENSG00000012048	FUN
exon22	chr17	41199636	C	A	41277380	41277381	-	ENSG00000012048	FUN
exon22	chr17	41199636	C	G	41277380	41277381	-	ENSG00000012048	INT
exon22	chr17	41199637	A	C	41277380	41277381	-	ENSG00000012048	FUN
exon22	chr17	41199637	A	G	41277380	41277381	-	ENSG00000012048	FUN
exon22	chr17	41199637	A	T	41277380	41277381	-	ENSG00000012048	FUN
exon22	chr17	41199638	C	G	41277380	41277381	-	ENSG00000012048	FUN
exon22	chr17	41199638	C	A	41277380	41277381	-	ENSG00000012048	FUN
exon22	chr17	41199638	C	T	41277380	41277381	-	ENSG00000012048	FUN
exon22	chr17	41199639	A	G	41277380	41277381	-	ENSG00000012048	FUN
exon22	chr17	41199639	A	T	41277380	41277381	-	ENSG00000012048	FUN
exon22	chr17	41199639	A	C	41277380	41277381	-	ENSG00000012048	FUN
exon22	chr17	41199640	G	A	41277380	41277381	-	ENSG00000012048	FUN
exon22	chr17	41199640	G	C	41277380	41277381	-	ENSG00000012048	FUN
exon22	chr17	41199640	G	T	41277380	41277381	-	ENSG00000012048	FUN
exon22	chr17	41199641	G	C	41277380	41277381	-	ENSG00000012048	FUN
exon22	chr17	41199641	G	T	41277380	41277381	-	ENSG00000012048	FUN
exon22	chr17	41199641	G	A	41277380	41277381	-	ENSG00000012048	INT
exon22	chr17	41199642	T	G	41277380	41277381	-	ENSG00000012048	FUN
exon22	chr17	41199642	T	A	41277380	41277381	-	ENSG00000012048	FUN
exon22	chr17	41199642	T	C	41277380	41277381	-	ENSG00000012048	FUN
exon22	chr17	41199643	A	T	41277380	41277381	-	ENSG00000012048	FUN
exon22	chr17	41199643	A	C	41277380	41277381	-	ENSG00000012048	FUN
exon22	chr17	41199643	A	G	41277380	41277381	-	ENSG00000012048	FUN
exon22	chr17	41199644	C	A	41277380	41277381	-	ENSG00000012048	FUN
exon22	chr17	41199644	C	G	41277380	41277381	-	ENSG00000012048	FUN
exon22	chr17	41199644	C	T	41277380	41277381	-	ENSG00000012048	FUN
exon22	chr17	41199645	A	T	41277380	41277381	-	ENSG00000012048	FUN
exon22	chr17	41199645	A	G	41277380	41277381	-	ENSG00000012048	FUN
exon22	chr17	41199645	A	C	41277380	41277381	-	ENSG00000012048	FUN
exon22	chr17	41199646	T	A	41277380	41277381	-	ENSG00000012048	FUN
exon22	chr17	41199646	T	G	41277380	41277381	-	ENSG00000012048	FUN
exon22	chr17	41199646	T	C	41277380	41277381	-	ENSG00000012048	FUN
exon22	chr17	41199647	G	T	41277380	41277381	-	ENSG00000012048	FUN
exon22	chr17	41199647	G	A	41277380	41277381	-	ENSG00000012048	FUN
exon22	chr17	41199647	G	C	41277380	41277381	-	ENSG00000012048	INT
exon22	chr17	41199648	C	T	41277380	41277381	-	ENSG00000012048	FUN
exon22	chr17	41199648	C	A	41277380	41277381	-	ENSG00000012048	FUN
exon22	chr17	41199648	C	G	41277380	41277381	-	ENSG00000012048	FUN
exon22	chr17	41199649	A	C	41277380	41277381	-	ENSG00000012048	FUN
exon22	chr17	41199649	A	G	41277380	41277381	-	ENSG00000012048	FUN
exon22	chr17	41199649	A	T	41277380	41277381	-	ENSG00000012048	FUN
exon22	chr17	41199650	G	C	41277380	41277381	-	ENSG00000012048	FUN
exon22	chr17	41199650	G	A	41277380	41277381	-	ENSG00000012048	FUN
exon22	chr17	41199650	G	T	41277380	41277381	-	ENSG00000012048	FUN
exon22	chr17	41199651	G	C	41277380	41277381	-	ENSG00000012048	FUN
exon22	chr17	41199651	G	T	41277380	41277381	-	ENSG00000012048	FUN
exon22	chr17	41199652	C	A	41277380	41277381	-	ENSG00000012048	FUN
exon22	chr17	41199652	C	T	41277380	41277381	-	ENSG00000012048	FUN
exon22	chr17	41199652	C	G	41277380	41277381	-	ENSG00000012048	FUN
exon22	chr17	41199653	A	C	41277380	41277381	-	ENSG00000012048	FUN
exon22	chr17	41199653	A	T	41277380	41277381	-	ENSG00000012048	FUN
exon22	chr17	41199653	A	G	41277380	41277381	-	ENSG00000012048	FUN
exon22	chr17	41199654	C	G	41277380	41277381	-	ENSG00000012048	FUN
exon22	chr17	41199654	C	T	41277380	41277381	-	ENSG00000012048	FUN
exon22	chr17	41199654	C	A	41277380	41277381	-	ENSG00000012048	FUN
exon22	chr17	41199655	C	T	41277380	41277381	-	ENSG00000012048	FUN
exon22	chr17	41199655	C	G	41277380	41277381	-	ENSG00000012048	LOF
exon22	chr17	41199655	C	A	41277380	41277381	-	ENSG00000012048	INT
exon22	chr17	41199656	T	C	41277380	41277381	-	ENSG00000012048	FUN
exon22	chr17	41199656	T	G	41277380	41277381	-	ENSG00000012048	LOF
exon22	chr17	41199656	T	A	41277380	41277381	-	ENSG00000012048	INT
exon22	chr17	41199657	T	C	41277380	41277381	-	ENSG00000012048	FUN
exon22	chr17	41199657	T	G	41277380	41277381	-	ENSG00000012048	LOF
exon22	chr17	41199657	T	A	41277380	41277381	-	ENSG00000012048	LOF
exon22	chr17	41199658	A	T	41277380	41277381	-	ENSG00000012048	LOF
exon22	chr17	41199658	A	G	41277380	41277381	-	ENSG00000012048	INT
exon22	chr17	41199659	C	T	41277380	41277381	-	ENSG00000012048	LOF
exon22	chr17	41199659	C	A	41277380	41277381	-	ENSG00000012048	LOF
exon22	chr17	41199659	C	G	41277380	41277381	-	ENSG00000012048	LOF
exon22	chr17	41199660	C	A	41277380	41277381	-	ENSG00000012048	LOF
exon22	chr17	41199660	C	G	41277380	41277381	-	ENSG00000012048	LOF
exon22	chr17	41199660	C	T	41277380	41277381	-	ENSG00000012048	LOF
exon22	chr17	41199661	A	C	41277380	41277381	-	ENSG00000012048	FUN
exon22	chr17	41199661	A	G	41277380	41277381	-	ENSG00000012048	FUN
exon22	chr17	41199661	A	T	41277380	41277381	-	ENSG00000012048	FUN
exon22	chr17	41199662	T	A	41277380	41277381	-	ENSG00000012048	FUN
exon22	chr17	41199662	T	C	41277380	41277381	-	ENSG00000012048	FUN
exon22	chr17	41199662	T	G	41277380	41277381	-	ENSG00000012048	FUN
exon22	chr17	41199663	G	C	41277380	41277381	-	ENSG00000012048	FUN
exon22	chr17	41199663	G	T	41277380	41277381	-	ENSG00000012048	FUN
exon22	chr17	41199663	G	A	41277380	41277381	-	ENSG00000012048	FUN
exon22	chr17	41199664	G	C	41277380	41277381	-	ENSG00000012048	FUN
exon22	chr17	41199664	G	A	41277380	41277381	-	ENSG00000012048	FUN
exon22	chr17	41199664	G	T	41277380	41277381	-	ENSG00000012048	FUN
exon22	chr17	41199665	A	G	41277380	41277381	-	ENSG00000012048	FUN
exon22	chr17	41199665	A	T	41277380	41277381	-	ENSG00000012048	FUN
exon22	chr17	41199665	A	C	41277380	41277381	-	ENSG00000012048	FUN
exon22	chr17	41199666	A	C	41277380	41277381	-	ENSG00000012048	FUN
exon22	chr17	41199666	A	T	41277380	41277381	-	ENSG00000012048	FUN
exon22	chr17	41199666	A	G	41277380	41277381	-	ENSG00000012048	FUN
exon22	chr17	41199667	G	A	41277380	41277381	-	ENSG00000012048	FUN
exon22	chr17	41199667	G	T	41277380	41277381	-	ENSG00000012048	FUN
exon22	chr17	41199667	G	C	41277380	41277381	-	ENSG00000012048	FUN
exon22	chr17	41199668	C	T	41277380	41277381	-	ENSG00000012048	FUN
exon22	chr17	41199668	C	A	41277380	41277381	-	ENSG00000012048	FUN
exon22	chr17	41199668	C	G	41277380	41277381	-	ENSG00000012048	INT
exon22	chr17	41199669	C	G	41277380	41277381	-	ENSG00000012048	FUN
exon22	chr17	41199669	C	T	41277380	41277381	-	ENSG00000012048	FUN
exon22	chr17	41199669	C	A	41277380	41277381	-	ENSG00000012048	FUN
exon22	chr17	41199670	A	T	41277380	41277381	-	ENSG00000012048	FUN
exon22	chr17	41199670	A	C	41277380	41277381	-	ENSG00000012048	FUN
exon22	chr17	41199670	A	G	41277380	41277381	-	ENSG00000012048	FUN
exon22	chr17	41199671	T	A	41277380	41277381	-	ENSG00000012048	FUN
exon22	chr17	41199671	T	C	41277380	41277381	-	ENSG00000012048	FUN
exon22	chr17	41199671	T	G	41277380	41277381	-	ENSG00000012048	FUN
exon22	chr17	41199672	T	A	41277380	41277381	-	ENSG00000012048	FUN
exon22	chr17	41199672	T	G	41277380	41277381	-	ENSG00000012048	FUN
exon22	chr17	41199672	T	C	41277380	41277381	-	ENSG00000012048	FUN
exon22	chr17	41199673	G	A	41277380	41277381	-	ENSG00000012048	FUN
exon22	chr17	41199673	G	C	41277380	41277381	-	ENSG00000012048	FUN
exon22	chr17	41199673	G	T	41277380	41277381	-	ENSG00000012048	FUN
exon22	chr17	41199674	T	A	41277380	41277381	-	ENSG00000012048	FUN
exon22	chr17	41199674	T	G	41277380	41277381	-	ENSG00000012048	FUN
exon22	chr17	41199674	T	C	41277380	41277381	-	ENSG00000012048	LOF
exon22	chr17	41199675	C	T	41277380	41277381	-	ENSG00000012048	FUN
exon22	chr17	41199675	C	A	41277380	41277381	-	ENSG00000012048	FUN
exon22	chr17	41199675	C	G	41277380	41277381	-	ENSG00000012048	LOF
exon22	chr17	41199676	C	G	41277380	41277381	-	ENSG00000012048	FUN
exon22	chr17	41199676	C	T	41277380	41277381	-	ENSG00000012048	FUN
exon22	chr17	41199676	C	A	41277380	41277381	-	ENSG00000012048	FUN
exon22	chr17	41199677	T	C	41277380	41277381	-	ENSG00000012048	FUN
exon22	chr17	41199677	T	G	41277380	41277381	-	ENSG00000012048	FUN
exon22	chr17	41199677	T	A	41277380	41277381	-	ENSG00000012048	FUN
exon22	chr17	41199678	C	G	41277380	41277381	-	ENSG00000012048	FUN
exon22	chr17	41199678	C	T	41277380	41277381	-	ENSG00000012048	FUN
exon22	chr17	41199678	C	A	41277380	41277381	-	ENSG00000012048	LOF
exon22	chr17	41199679	T	A	41277380	41277381	-	ENSG00000012048	FUN
exon22	chr17	41199679	T	C	41277380	41277381	-	ENSG00000012048	FUN
exon22	chr17	41199679	T	G	41277380	41277381	-	ENSG00000012048	FUN
exon22	chr17	41199680	G	T	41277380	41277381	-	ENSG00000012048	FUN
exon22	chr17	41199680	G	C	41277380	41277381	-	ENSG00000012048	FUN
exon22	chr17	41199680	G	A	41277380	41277381	-	ENSG00000012048	FUN
exon22	chr17	41199681	T	C	41277380	41277381	-	ENSG00000012048	FUN
exon22	chr17	41199681	T	A	41277380	41277381	-	ENSG00000012048	FUN
exon22	chr17	41199681	T	G	41277380	41277381	-	ENSG00000012048	FUN
exon22	chr17	41199682	C	T	41277380	41277381	-	ENSG00000012048	LOF
exon22	chr17	41199682	C	G	41277380	41277381	-	ENSG00000012048	LOF
exon22	chr17	41199682	C	A	41277380	41277381	-	ENSG00000012048	LOF
exon22	chr17	41199683	C	A	41277380	41277381	-	ENSG00000012048	FUN
exon22	chr17	41199683	C	G	41277380	41277381	-	ENSG00000012048	LOF
exon22	chr17	41199683	C	T	41277380	41277381	-	ENSG00000012048	LOF
exon22	chr17	41199684	A	G	41277380	41277381	-	ENSG00000012048	FUN
exon22	chr17	41199684	A	T	41277380	41277381	-	ENSG00000012048	FUN
exon22	chr17	41199684	A	C	41277380	41277381	-	ENSG00000012048	FUN
exon22	chr17	41199685	G	A	41277380	41277381	-	ENSG00000012048	FUN
exon22	chr17	41199685	G	T	41277380	41277381	-	ENSG00000012048	FUN
exon22	chr17	41199685	G	C	41277380	41277381	-	ENSG00000012048	FUN
exon22	chr17	41199686	G	A	41277380	41277381	-	ENSG00000012048	FUN
exon22	chr17	41199686	G	C	41277380	41277381	-	ENSG00000012048	LOF
exon22	chr17	41199686	G	T	41277380	41277381	-	ENSG00000012048	INT
exon22	chr17	41199687	C	A	41277380	41277381	-	ENSG00000012048	FUN
exon22	chr17	41199687	C	T	41277380	41277381	-	ENSG00000012048	FUN
exon22	chr17	41199687	C	G	41277380	41277381	-	ENSG00000012048	INT
exon22	chr17	41199688	A	T	41277380	41277381	-	ENSG00000012048	FUN
exon22	chr17	41199688	A	G	41277380	41277381	-	ENSG00000012048	FUN
exon22	chr17	41199688	A	C	41277380	41277381	-	ENSG00000012048	FUN
exon22	chr17	41199689	T	G	41277380	41277381	-	ENSG00000012048	FUN
exon22	chr17	41199689	T	A	41277380	41277381	-	ENSG00000012048	FUN
exon22	chr17	41199689	T	C	41277380	41277381	-	ENSG00000012048	FUN
exon22	chr17	41199690	C	T	41277380	41277381	-	ENSG00000012048	FUN
exon22	chr17	41199690	C	G	41277380	41277381	-	ENSG00000012048	INT
exon22	chr17	41199690	C	A	41277380	41277381	-	ENSG00000012048	INT
exon22	chr17	41199691	T	C	41277380	41277381	-	ENSG00000012048	FUN
exon22	chr17	41199691	T	A	41277380	41277381	-	ENSG00000012048	FUN
exon22	chr17	41199691	T	G	41277380	41277381	-	ENSG00000012048	FUN
exon22	chr17	41199692	G	C	41277380	41277381	-	ENSG00000012048	FUN
exon22	chr17	41199692	G	A	41277380	41277381	-	ENSG00000012048	INT
exon22	chr17	41199692	G	T	41277380	41277381	-	ENSG00000012048	INT
exon22	chr17	41199693	G	T	41277380	41277381	-	ENSG00000012048	FUN
exon22	chr17	41199693	G	A	41277380	41277381	-	ENSG00000012048	FUN
exon22	chr17	41199693	G	C	41277380	41277381	-	ENSG00000012048	LOF
exon22	chr17	41199694	C	A	41277380	41277381	-	ENSG00000012048	FUN
exon22	chr17	41199694	C	T	41277380	41277381	-	ENSG00000012048	FUN
exon22	chr17	41199694	C	G	41277380	41277381	-	ENSG00000012048	FUN
exon22	chr17	41199695	T	C	41277380	41277381	-	ENSG00000012048	LOF
exon22	chr17	41199695	T	A	41277380	41277381	-	ENSG00000012048	LOF
exon22	chr17	41199695	T	G	41277380	41277381	-	ENSG00000012048	LOF
exon22	chr17	41199696	G	C	41277380	41277381	-	ENSG00000012048	FUN
exon22	chr17	41199696	G	T	41277380	41277381	-	ENSG00000012048	LOF
exon22	chr17	41199696	G	A	41277380	41277381	-	ENSG00000012048	INT
exon22	chr17	41199697	C	T	41277380	41277381	-	ENSG00000012048	FUN
exon22	chr17	41199697	C	A	41277380	41277381	-	ENSG00000012048	FUN
exon22	chr17	41199697	C	G	41277380	41277381	-	ENSG00000012048	LOF
exon22	chr17	41199698	A	G	41277380	41277381	-	ENSG00000012048	FUN
exon22	chr17	41199698	A	T	41277380	41277381	-	ENSG00000012048	LOF
exon22	chr17	41199698	A	C	41277380	41277381	-	ENSG00000012048	LOF
exon22	chr17	41199699	C	G	41277380	41277381	-	ENSG00000012048	FUN
exon22	chr17	41199699	C	T	41277380	41277381	-	ENSG00000012048	FUN
exon22	chr17	41199699	C	A	41277380	41277381	-	ENSG00000012048	FUN
exon22	chr17	41199700	A	C	41277380	41277381	-	ENSG00000012048	FUN
exon22	chr17	41199700	A	T	41277380	41277381	-	ENSG00000012048	FUN
exon22	chr17	41199700	A	G	41277380	41277381	-	ENSG00000012048	FUN
exon22	chr17	41199701	A	T	41277380	41277381	-	ENSG00000012048	LOF
exon22	chr17	41199701	A	G	41277380	41277381	-	ENSG00000012048	LOF
exon22	chr17	41199702	C	T	41277380	41277381	-	ENSG00000012048	FUN
exon22	chr17	41199704	A	C	41277380	41277381	-	ENSG00000012048	LOF
exon22	chr17	41199704	A	G	41277380	41277381	-	ENSG00000012048	INT
exon22	chr17	41199705	C	G	41277380	41277381	-	ENSG00000012048	FUN
exon22	chr17	41199706	A	G	41277380	41277381	-	ENSG00000012048	FUN
exon22	chr17	41199706	A	T	41277380	41277381	-	ENSG00000012048	FUN
exon22	chr17	41199706	A	C	41277380	41277381	-	ENSG00000012048	FUN
exon22	chr17	41199707	A	G	41277380	41277381	-	ENSG00000012048	FUN
exon22	chr17	41199707	A	C	41277380	41277381	-	ENSG00000012048	LOF
exon22	chr17	41199707	A	T	41277380	41277381	-	ENSG00000012048	LOF
exon22	chr17	41199708	T	C	41277380	41277381	-	ENSG00000012048	FUN
exon22	chr17	41199708	T	G	41277380	41277381	-	ENSG00000012048	FUN
exon22	chr17	41199708	T	A	41277380	41277381	-	ENSG00000012048	INT
exon22	chr17	41199709	T	C	41277380	41277381	-	ENSG00000012048	FUN
exon22	chr17	41199709	T	G	41277380	41277381	-	ENSG00000012048	FUN
exon22	chr17	41199709	T	A	41277380	41277381	-	ENSG00000012048	FUN
exon22	chr17	41199710	G	T	41277380	41277381	-	ENSG00000012048	FUN
exon22	chr17	41199710	G	C	41277380	41277381	-	ENSG00000012048	FUN
exon22	chr17	41199710	G	A	41277380	41277381	-	ENSG00000012048	FUN
exon22	chr17	41199711	G	A	41277380	41277381	-	ENSG00000012048	FUN
exon22	chr17	41199711	G	T	41277380	41277381	-	ENSG00000012048	FUN
exon22	chr17	41199711	G	C	41277380	41277381	-	ENSG00000012048	FUN
exon22	chr17	41199712	G	C	41277380	41277381	-	ENSG00000012048	FUN
exon22	chr17	41199712	G	T	41277380	41277381	-	ENSG00000012048	FUN
exon22	chr17	41199712	G	A	41277380	41277381	-	ENSG00000012048	FUN
exon22	chr17	41199713	T	A	41277380	41277381	-	ENSG00000012048	FUN
exon22	chr17	41199713	T	G	41277380	41277381	-	ENSG00000012048	FUN
exon22	chr17	41199713	T	C	41277380	41277381	-	ENSG00000012048	FUN
exon22	chr17	41199714	G	A	41277380	41277381	-	ENSG00000012048	FUN
exon22	chr17	41199714	G	C	41277380	41277381	-	ENSG00000012048	FUN
exon22	chr17	41199714	G	T	41277380	41277381	-	ENSG00000012048	FUN
exon22	chr17	41199715	G	T	41277380	41277381	-	ENSG00000012048	FUN
exon22	chr17	41199715	G	A	41277380	41277381	-	ENSG00000012048	FUN
exon22	chr17	41199715	G	C	41277380	41277381	-	ENSG00000012048	FUN
exon22	chr17	41199716	A	C	41277380	41277381	-	ENSG00000012048	FUN
exon22	chr17	41199716	A	T	41277380	41277381	-	ENSG00000012048	FUN
exon22	chr17	41199716	A	G	41277380	41277381	-	ENSG00000012048	FUN
exon22	chr17	41199717	C	G	41277380	41277381	-	ENSG00000012048	FUN
exon22	chr17	41199717	C	A	41277380	41277381	-	ENSG00000012048	FUN
exon22	chr17	41199717	C	T	41277380	41277381	-	ENSG00000012048	FUN
exon22	chr17	41199718	A	G	41277380	41277381	-	ENSG00000012048	FUN
exon22	chr17	41199718	A	C	41277380	41277381	-	ENSG00000012048	FUN
exon22	chr17	41199718	A	T	41277380	41277381	-	ENSG00000012048	FUN
exon22	chr17	41199719	C	A	41277380	41277381	-	ENSG00000012048	FUN
exon22	chr17	41199719	C	G	41277380	41277381	-	ENSG00000012048	FUN
exon22	chr17	41199719	C	T	41277380	41277381	-	ENSG00000012048	INT
exon22	chr17	41199720	C	A	41277380	41277381	-	ENSG00000012048	FUN
exon22	chr17	41199720	C	G	41277380	41277381	-	ENSG00000012048	FUN
exon22	chr17	41199720	C	T	41277380	41277381	-	ENSG00000012048	FUN
exon22	chr17	41199721	C	G	41277380	41277381	-	ENSG00000012048	LOF
exon22	chr17	41199721	C	T	41277380	41277381	-	ENSG00000012048	LOF
exon22	chr17	41199721	C	A	41277380	41277381	-	ENSG00000012048	LOF
exon22	chr17	41199722	T	A	41277380	41277381	-	ENSG00000012048	LOF
exon22	chr17	41199722	T	G	41277380	41277381	-	ENSG00000012048	LOF
exon22	chr17	41199722	T	C	41277380	41277381	-	ENSG00000012048	LOF
exon22	chr17	41199723	G	A	41277380	41277381	-	ENSG00000012048	FUN
exon22	chr17	41199723	G	C	41277380	41277381	-	ENSG00000012048	LOF
exon22	chr17	41199723	G	T	41277380	41277381	-	ENSG00000012048	INT
exon22	chr17	41199724	G	A	41277380	41277381	-	ENSG00000012048	FUN
exon22	chr17	41199724	G	C	41277380	41277381	-	ENSG00000012048	FUN
exon22	chr17	41199724	G	T	41277380	41277381	-	ENSG00000012048	INT
exon22	chr17	41199725	A	C	41277380	41277381	-	ENSG00000012048	FUN
exon22	chr17	41199725	A	G	41277380	41277381	-	ENSG00000012048	FUN
exon22	chr17	41199725	A	T	41277380	41277381	-	ENSG00000012048	FUN
exon22	chr17	41199726	T	C	41277380	41277381	-	ENSG00000012048	FUN
exon22	chr17	41199726	T	A	41277380	41277381	-	ENSG00000012048	FUN
exon22	chr17	41199726	T	G	41277380	41277381	-	ENSG00000012048	INT
exon22	chr17	41199727	C	T	41277380	41277381	-	ENSG00000012048	FUN
exon22	chr17	41199727	C	G	41277380	41277381	-	ENSG00000012048	FUN
exon22	chr17	41199727	C	A	41277380	41277381	-	ENSG00000012048	INT
exon22	chr17	41199728	C	T	41277380	41277381	-	ENSG00000012048	FUN
exon22	chr17	41199728	C	G	41277380	41277381	-	ENSG00000012048	FUN
exon22	chr17	41199728	C	A	41277380	41277381	-	ENSG00000012048	INT
exon22	chr17	41199729	C	G	41277380	41277381	-	ENSG00000012048	FUN
exon22	chr17	41199729	C	A	41277380	41277381	-	ENSG00000012048	FUN
exon22	chr17	41199729	C	T	41277380	41277381	-	ENSG00000012048	LOF
exon22	chr17	41199730	C	G	41277380	41277381	-	ENSG00000012048	FUN
exon22	chr17	41199730	C	A	41277380	41277381	-	ENSG00000012048	FUN
exon22	chr17	41199730	C	T	41277380	41277381	-	ENSG00000012048	INT
exon22	chr17	41199731	A	T	41277380	41277381	-	ENSG00000012048	FUN
exon22	chr17	41199731	A	G	41277380	41277381	-	ENSG00000012048	FUN
exon22	chr17	41199731	A	C	41277380	41277381	-	ENSG00000012048	FUN
exon22	chr17	41199732	G	C	41277380	41277381	-	ENSG00000012048	FUN
exon22	chr17	41199732	G	A	41277380	41277381	-	ENSG00000012048	FUN
exon22	chr17	41199732	G	T	41277380	41277381	-	ENSG00000012048	INT
exon22	chr17	41199733	G	T	41277380	41277381	-	ENSG00000012048	FUN
exon22	chr17	41199733	G	A	41277380	41277381	-	ENSG00000012048	FUN
exon22	chr17	41199733	G	C	41277380	41277381	-	ENSG00000012048	FUN
exon22	chr17	41199734	A	T	41277380	41277381	-	ENSG00000012048	FUN
exon22	chr17	41199734	A	G	41277380	41277381	-	ENSG00000012048	FUN
exon22	chr17	41199734	A	C	41277380	41277381	-	ENSG00000012048	INT
exon21	chr17	41201120	A	T	41277380	41277381	-	ENSG00000012048	FUN
exon21	chr17	41201120	A	C	41277380	41277381	-	ENSG00000012048	FUN
exon21	chr17	41201120	A	G	41277380	41277381	-	ENSG00000012048	FUN
exon21	chr17	41201121	G	C	41277380	41277381	-	ENSG00000012048	FUN
exon21	chr17	41201121	G	A	41277380	41277381	-	ENSG00000012048	FUN
exon21	chr17	41201121	G	T	41277380	41277381	-	ENSG00000012048	FUN
exon21	chr17	41201122	G	C	41277380	41277381	-	ENSG00000012048	FUN
exon21	chr17	41201122	G	T	41277380	41277381	-	ENSG00000012048	FUN
exon21	chr17	41201122	G	A	41277380	41277381	-	ENSG00000012048	FUN
exon21	chr17	41201123	G	C	41277380	41277381	-	ENSG00000012048	FUN
exon21	chr17	41201123	G	T	41277380	41277381	-	ENSG00000012048	FUN
exon21	chr17	41201124	C	G	41277380	41277381	-	ENSG00000012048	FUN
exon21	chr17	41201124	C	T	41277380	41277381	-	ENSG00000012048	FUN
exon21	chr17	41201124	C	A	41277380	41277381	-	ENSG00000012048	FUN
exon21	chr17	41201125	A	G	41277380	41277381	-	ENSG00000012048	FUN
exon21	chr17	41201125	A	C	41277380	41277381	-	ENSG00000012048	FUN
exon21	chr17	41201125	A	T	41277380	41277381	-	ENSG00000012048	FUN
exon21	chr17	41201126	C	G	41277380	41277381	-	ENSG00000012048	FUN
exon21	chr17	41201126	C	T	41277380	41277381	-	ENSG00000012048	FUN
exon21	chr17	41201126	C	A	41277380	41277381	-	ENSG00000012048	FUN
exon21	chr17	41201127	C	T	41277380	41277381	-	ENSG00000012048	FUN
exon21	chr17	41201127	C	G	41277380	41277381	-	ENSG00000012048	FUN
exon21	chr17	41201128	C	G	41277380	41277381	-	ENSG00000012048	FUN
exon21	chr17	41201128	C	T	41277380	41277381	-	ENSG00000012048	FUN
exon21	chr17	41201129	A	G	41277380	41277381	-	ENSG00000012048	FUN
exon21	chr17	41201129	A	C	41277380	41277381	-	ENSG00000012048	FUN
exon21	chr17	41201129	A	T	41277380	41277381	-	ENSG00000012048	FUN
exon21	chr17	41201130	A	T	41277380	41277381	-	ENSG00000012048	FUN
exon21	chr17	41201130	A	C	41277380	41277381	-	ENSG00000012048	FUN
exon21	chr17	41201130	A	G	41277380	41277381	-	ENSG00000012048	FUN
exon21	chr17	41201131	T	A	41277380	41277381	-	ENSG00000012048	FUN
exon21	chr17	41201131	T	C	41277380	41277381	-	ENSG00000012048	FUN
exon21	chr17	41201131	T	G	41277380	41277381	-	ENSG00000012048	FUN
exon21	chr17	41201132	A	C	41277380	41277381	-	ENSG00000012048	LOF
exon21	chr17	41201132	A	G	41277380	41277381	-	ENSG00000012048	LOF
exon21	chr17	41201132	A	T	41277380	41277381	-	ENSG00000012048	LOF
exon21	chr17	41201133	C	A	41277380	41277381	-	ENSG00000012048	LOF
exon21	chr17	41201133	C	T	41277380	41277381	-	ENSG00000012048	LOF
exon21	chr17	41201133	C	G	41277380	41277381	-	ENSG00000012048	INT
exon21	chr17	41201134	T	G	41277380	41277381	-	ENSG00000012048	FUN
exon21	chr17	41201134	T	C	41277380	41277381	-	ENSG00000012048	LOF
exon21	chr17	41201134	T	A	41277380	41277381	-	ENSG00000012048	INT
exon21	chr17	41201135	T	C	41277380	41277381	-	ENSG00000012048	FUN
exon21	chr17	41201135	T	G	41277380	41277381	-	ENSG00000012048	LOF
exon21	chr17	41201135	T	A	41277380	41277381	-	ENSG00000012048	LOF
exon21	chr17	41201136	A	C	41277380	41277381	-	ENSG00000012048	LOF
exon21	chr17	41201136	A	T	41277380	41277381	-	ENSG00000012048	LOF
exon21	chr17	41201136	A	G	41277380	41277381	-	ENSG00000012048	INT
exon21	chr17	41201137	C	G	41277380	41277381	-	ENSG00000012048	LOF
exon21	chr17	41201137	C	T	41277380	41277381	-	ENSG00000012048	LOF
exon21	chr17	41201137	C	A	41277380	41277381	-	ENSG00000012048	LOF
exon21	chr17	41201138	T	G	41277380	41277381	-	ENSG00000012048	FUN
exon21	chr17	41201138	T	A	41277380	41277381	-	ENSG00000012048	FUN
exon21	chr17	41201138	T	C	41277380	41277381	-	ENSG00000012048	FUN
exon21	chr17	41201139	G	T	41277380	41277381	-	ENSG00000012048	FUN
exon21	chr17	41201139	G	C	41277380	41277381	-	ENSG00000012048	FUN
exon21	chr17	41201139	G	A	41277380	41277381	-	ENSG00000012048	FUN
exon21	chr17	41201140	T	G	41277380	41277381	-	ENSG00000012048	FUN
exon21	chr17	41201140	T	A	41277380	41277381	-	ENSG00000012048	FUN
exon21	chr17	41201140	T	C	41277380	41277381	-	ENSG00000012048	FUN
exon21	chr17	41201141	G	A	41277380	41277381	-	ENSG00000012048	FUN
exon21	chr17	41201141	G	T	41277380	41277381	-	ENSG00000012048	FUN
exon21	chr17	41201141	G	C	41277380	41277381	-	ENSG00000012048	FUN
exon21	chr17	41201142	C	A	41277380	41277381	-	ENSG00000012048	FUN
exon21	chr17	41201142	C	G	41277380	41277381	-	ENSG00000012048	FUN
exon21	chr17	41201142	C	T	41277380	41277381	-	ENSG00000012048	FUN
exon21	chr17	41201143	C	G	41277380	41277381	-	ENSG00000012048	FUN
exon21	chr17	41201143	C	T	41277380	41277381	-	ENSG00000012048	FUN
exon21	chr17	41201143	C	A	41277380	41277381	-	ENSG00000012048	FUN
exon21	chr17	41201144	A	G	41277380	41277381	-	ENSG00000012048	FUN
exon21	chr17	41201144	A	C	41277380	41277381	-	ENSG00000012048	FUN
exon21	chr17	41201144	A	T	41277380	41277381	-	ENSG00000012048	FUN
exon21	chr17	41201145	A	G	41277380	41277381	-	ENSG00000012048	FUN
exon21	chr17	41201145	A	C	41277380	41277381	-	ENSG00000012048	FUN
exon21	chr17	41201145	A	T	41277380	41277381	-	ENSG00000012048	FUN
exon21	chr17	41201146	G	C	41277380	41277381	-	ENSG00000012048	FUN
exon21	chr17	41201146	G	T	41277380	41277381	-	ENSG00000012048	FUN
exon21	chr17	41201146	G	A	41277380	41277381	-	ENSG00000012048	FUN
exon21	chr17	41201147	G	T	41277380	41277381	-	ENSG00000012048	FUN
exon21	chr17	41201147	G	A	41277380	41277381	-	ENSG00000012048	FUN
exon21	chr17	41201147	G	C	41277380	41277381	-	ENSG00000012048	FUN
exon21	chr17	41201148	G	T	41277380	41277381	-	ENSG00000012048	FUN
exon21	chr17	41201148	G	C	41277380	41277381	-	ENSG00000012048	FUN
exon21	chr17	41201148	G	A	41277380	41277381	-	ENSG00000012048	FUN
exon21	chr17	41201149	T	G	41277380	41277381	-	ENSG00000012048	FUN
exon21	chr17	41201149	T	C	41277380	41277381	-	ENSG00000012048	FUN
exon21	chr17	41201149	T	A	41277380	41277381	-	ENSG00000012048	FUN
exon21	chr17	41201150	G	T	41277380	41277381	-	ENSG00000012048	FUN
exon21	chr17	41201150	G	C	41277380	41277381	-	ENSG00000012048	FUN
exon21	chr17	41201150	G	A	41277380	41277381	-	ENSG00000012048	FUN
exon21	chr17	41201151	A	C	41277380	41277381	-	ENSG00000012048	FUN
exon21	chr17	41201151	A	T	41277380	41277381	-	ENSG00000012048	FUN
exon21	chr17	41201151	A	G	41277380	41277381	-	ENSG00000012048	FUN
exon21	chr17	41201152	A	C	41277380	41277381	-	ENSG00000012048	FUN
exon21	chr17	41201152	A	G	41277380	41277381	-	ENSG00000012048	FUN
exon21	chr17	41201152	A	T	41277380	41277381	-	ENSG00000012048	FUN
exon21	chr17	41201153	T	A	41277380	41277381	-	ENSG00000012048	FUN
exon21	chr17	41201153	T	C	41277380	41277381	-	ENSG00000012048	FUN
exon21	chr17	41201153	T	G	41277380	41277381	-	ENSG00000012048	FUN
exon21	chr17	41201154	G	A	41277380	41277381	-	ENSG00000012048	FUN
exon21	chr17	41201154	G	T	41277380	41277381	-	ENSG00000012048	LOF
exon21	chr17	41201154	G	C	41277380	41277381	-	ENSG00000012048	LOF
exon21	chr17	41201155	A	T	41277380	41277381	-	ENSG00000012048	FUN
exon21	chr17	41201155	A	C	41277380	41277381	-	ENSG00000012048	FUN
exon21	chr17	41201155	A	G	41277380	41277381	-	ENSG00000012048	FUN
exon21	chr17	41201156	T	C	41277380	41277381	-	ENSG00000012048	FUN
exon21	chr17	41201156	T	G	41277380	41277381	-	ENSG00000012048	FUN
exon21	chr17	41201156	T	A	41277380	41277381	-	ENSG00000012048	FUN
exon21	chr17	41201157	G	T	41277380	41277381	-	ENSG00000012048	LOF
exon21	chr17	41201157	G	C	41277380	41277381	-	ENSG00000012048	LOF
exon21	chr17	41201157	G	A	41277380	41277381	-	ENSG00000012048	INT
exon21	chr17	41201158	A	T	41277380	41277381	-	ENSG00000012048	FUN
exon21	chr17	41201158	A	G	41277380	41277381	-	ENSG00000012048	FUN
exon21	chr17	41201158	A	C	41277380	41277381	-	ENSG00000012048	FUN
exon21	chr17	41201159	A	C	41277380	41277381	-	ENSG00000012048	FUN
exon21	chr17	41201159	A	G	41277380	41277381	-	ENSG00000012048	FUN
exon21	chr17	41201159	A	T	41277380	41277381	-	ENSG00000012048	FUN
exon21	chr17	41201160	A	T	41277380	41277381	-	ENSG00000012048	FUN
exon21	chr17	41201160	A	G	41277380	41277381	-	ENSG00000012048	FUN
exon21	chr17	41201160	A	C	41277380	41277381	-	ENSG00000012048	FUN
exon21	chr17	41201161	G	C	41277380	41277381	-	ENSG00000012048	FUN
exon21	chr17	41201161	G	A	41277380	41277381	-	ENSG00000012048	FUN
exon21	chr17	41201161	G	T	41277380	41277381	-	ENSG00000012048	FUN
exon21	chr17	41201162	C	G	41277380	41277381	-	ENSG00000012048	FUN
exon21	chr17	41201162	C	T	41277380	41277381	-	ENSG00000012048	FUN
exon21	chr17	41201162	C	A	41277380	41277381	-	ENSG00000012048	FUN
exon21	chr17	41201163	T	A	41277380	41277381	-	ENSG00000012048	FUN
exon21	chr17	41201163	T	G	41277380	41277381	-	ENSG00000012048	FUN
exon21	chr17	41201163	T	C	41277380	41277381	-	ENSG00000012048	FUN
exon21	chr17	41201164	C	T	41277380	41277381	-	ENSG00000012048	FUN
exon21	chr17	41201164	C	G	41277380	41277381	-	ENSG00000012048	FUN
exon21	chr17	41201164	C	A	41277380	41277381	-	ENSG00000012048	LOF
exon21	chr17	41201165	C	G	41277380	41277381	-	ENSG00000012048	FUN
exon21	chr17	41201165	C	T	41277380	41277381	-	ENSG00000012048	FUN
exon21	chr17	41201165	C	A	41277380	41277381	-	ENSG00000012048	INT
exon21	chr17	41201166	T	G	41277380	41277381	-	ENSG00000012048	FUN
exon21	chr17	41201166	T	A	41277380	41277381	-	ENSG00000012048	FUN
exon21	chr17	41201166	T	C	41277380	41277381	-	ENSG00000012048	FUN
exon21	chr17	41201167	T	C	41277380	41277381	-	ENSG00000012048	FUN
exon21	chr17	41201167	T	G	41277380	41277381	-	ENSG00000012048	FUN
exon21	chr17	41201167	T	A	41277380	41277381	-	ENSG00000012048	LOF
exon21	chr17	41201168	C	T	41277380	41277381	-	ENSG00000012048	FUN
exon21	chr17	41201168	C	G	41277380	41277381	-	ENSG00000012048	FUN
exon21	chr17	41201168	C	A	41277380	41277381	-	ENSG00000012048	FUN
exon21	chr17	41201169	A	G	41277380	41277381	-	ENSG00000012048	FUN
exon21	chr17	41201169	A	C	41277380	41277381	-	ENSG00000012048	FUN
exon21	chr17	41201169	A	T	41277380	41277381	-	ENSG00000012048	INT
exon21	chr17	41201170	C	A	41277380	41277381	-	ENSG00000012048	FUN
exon21	chr17	41201170	C	G	41277380	41277381	-	ENSG00000012048	FUN
exon21	chr17	41201170	C	T	41277380	41277381	-	ENSG00000012048	FUN
exon21	chr17	41201171	C	G	41277380	41277381	-	ENSG00000012048	FUN
exon21	chr17	41201171	C	A	41277380	41277381	-	ENSG00000012048	FUN
exon21	chr17	41201171	C	T	41277380	41277381	-	ENSG00000012048	FUN
exon21	chr17	41201172	A	C	41277380	41277381	-	ENSG00000012048	FUN
exon21	chr17	41201172	A	G	41277380	41277381	-	ENSG00000012048	FUN
exon21	chr17	41201172	A	T	41277380	41277381	-	ENSG00000012048	INT
exon21	chr17	41201173	C	T	41277380	41277381	-	ENSG00000012048	FUN
exon21	chr17	41201173	C	G	41277380	41277381	-	ENSG00000012048	FUN
exon21	chr17	41201173	C	A	41277380	41277381	-	ENSG00000012048	FUN
exon21	chr17	41201174	A	G	41277380	41277381	-	ENSG00000012048	FUN
exon21	chr17	41201174	A	C	41277380	41277381	-	ENSG00000012048	FUN
exon21	chr17	41201174	A	T	41277380	41277381	-	ENSG00000012048	FUN
exon21	chr17	41201175	G	A	41277380	41277381	-	ENSG00000012048	FUN
exon21	chr17	41201175	G	T	41277380	41277381	-	ENSG00000012048	FUN
exon21	chr17	41201175	G	C	41277380	41277381	-	ENSG00000012048	FUN
exon21	chr17	41201176	A	G	41277380	41277381	-	ENSG00000012048	FUN
exon21	chr17	41201176	A	C	41277380	41277381	-	ENSG00000012048	FUN
exon21	chr17	41201176	A	T	41277380	41277381	-	ENSG00000012048	FUN
exon21	chr17	41201177	A	T	41277380	41277381	-	ENSG00000012048	FUN
exon21	chr17	41201177	A	G	41277380	41277381	-	ENSG00000012048	FUN
exon21	chr17	41201177	A	C	41277380	41277381	-	ENSG00000012048	FUN
exon21	chr17	41201178	G	C	41277380	41277381	-	ENSG00000012048	FUN
exon21	chr17	41201178	G	T	41277380	41277381	-	ENSG00000012048	LOF
exon21	chr17	41201178	G	A	41277380	41277381	-	ENSG00000012048	LOF
exon21	chr17	41201179	C	A	41277380	41277381	-	ENSG00000012048	FUN
exon21	chr17	41201179	C	G	41277380	41277381	-	ENSG00000012048	LOF
exon21	chr17	41201179	C	T	41277380	41277381	-	ENSG00000012048	LOF
exon21	chr17	41201180	A	T	41277380	41277381	-	ENSG00000012048	FUN
exon21	chr17	41201180	A	C	41277380	41277381	-	ENSG00000012048	FUN
exon21	chr17	41201180	A	G	41277380	41277381	-	ENSG00000012048	FUN
exon21	chr17	41201181	C	T	41277380	41277381	-	ENSG00000012048	FUN
exon21	chr17	41201181	C	A	41277380	41277381	-	ENSG00000012048	LOF
exon21	chr17	41201181	C	G	41277380	41277381	-	ENSG00000012048	LOF
exon21	chr17	41201182	C	A	41277380	41277381	-	ENSG00000012048	LOF
exon21	chr17	41201182	C	T	41277380	41277381	-	ENSG00000012048	LOF
exon21	chr17	41201182	C	G	41277380	41277381	-	ENSG00000012048	LOF
exon21	chr17	41201183	A	G	41277380	41277381	-	ENSG00000012048	FUN
exon21	chr17	41201183	A	C	41277380	41277381	-	ENSG00000012048	LOF
exon21	chr17	41201183	A	T	41277380	41277381	-	ENSG00000012048	LOF
exon21	chr17	41201184	C	G	41277380	41277381	-	ENSG00000012048	FUN
exon21	chr17	41201184	C	A	41277380	41277381	-	ENSG00000012048	FUN
exon21	chr17	41201184	C	T	41277380	41277381	-	ENSG00000012048	LOF
exon21	chr17	41201185	A	C	41277380	41277381	-	ENSG00000012048	FUN
exon21	chr17	41201185	A	T	41277380	41277381	-	ENSG00000012048	FUN
exon21	chr17	41201185	A	G	41277380	41277381	-	ENSG00000012048	LOF
exon21	chr17	41201186	C	G	41277380	41277381	-	ENSG00000012048	FUN
exon21	chr17	41201186	C	T	41277380	41277381	-	ENSG00000012048	FUN
exon21	chr17	41201186	C	A	41277380	41277381	-	ENSG00000012048	FUN
exon21	chr17	41201187	A	T	41277380	41277381	-	ENSG00000012048	FUN
exon21	chr17	41201187	A	C	41277380	41277381	-	ENSG00000012048	FUN
exon21	chr17	41201187	A	G	41277380	41277381	-	ENSG00000012048	LOF
exon21	chr17	41201188	G	A	41277380	41277381	-	ENSG00000012048	FUN
exon21	chr17	41201188	G	C	41277380	41277381	-	ENSG00000012048	FUN
exon21	chr17	41201188	G	T	41277380	41277381	-	ENSG00000012048	FUN
exon21	chr17	41201189	C	A	41277380	41277381	-	ENSG00000012048	FUN
exon21	chr17	41201189	C	T	41277380	41277381	-	ENSG00000012048	FUN
exon21	chr17	41201189	C	G	41277380	41277381	-	ENSG00000012048	FUN
exon21	chr17	41201190	T	A	41277380	41277381	-	ENSG00000012048	FUN
exon21	chr17	41201190	T	C	41277380	41277381	-	ENSG00000012048	FUN
exon21	chr17	41201190	T	G	41277380	41277381	-	ENSG00000012048	LOF
exon21	chr17	41201191	G	T	41277380	41277381	-	ENSG00000012048	FUN
exon21	chr17	41201191	G	C	41277380	41277381	-	ENSG00000012048	FUN
exon21	chr17	41201191	G	A	41277380	41277381	-	ENSG00000012048	LOF
exon21	chr17	41201192	T	C	41277380	41277381	-	ENSG00000012048	FUN
exon21	chr17	41201192	T	G	41277380	41277381	-	ENSG00000012048	FUN
exon21	chr17	41201192	T	A	41277380	41277381	-	ENSG00000012048	FUN
exon21	chr17	41201193	A	C	41277380	41277381	-	ENSG00000012048	FUN
exon21	chr17	41201193	A	G	41277380	41277381	-	ENSG00000012048	FUN
exon21	chr17	41201193	A	T	41277380	41277381	-	ENSG00000012048	LOF
exon21	chr17	41201194	C	G	41277380	41277381	-	ENSG00000012048	FUN
exon21	chr17	41201194	C	T	41277380	41277381	-	ENSG00000012048	FUN
exon21	chr17	41201194	C	A	41277380	41277381	-	ENSG00000012048	FUN
exon21	chr17	41201195	C	A	41277380	41277381	-	ENSG00000012048	FUN
exon21	chr17	41201195	C	G	41277380	41277381	-	ENSG00000012048	FUN
exon21	chr17	41201195	C	T	41277380	41277381	-	ENSG00000012048	FUN
exon21	chr17	41201196	A	G	41277380	41277381	-	ENSG00000012048	FUN
exon21	chr17	41201196	A	T	41277380	41277381	-	ENSG00000012048	LOF
exon21	chr17	41201196	A	C	41277380	41277381	-	ENSG00000012048	LOF
exon21	chr17	41201197	T	A	41277380	41277381	-	ENSG00000012048	FUN
exon21	chr17	41201197	T	C	41277380	41277381	-	ENSG00000012048	FUN
exon21	chr17	41201197	T	G	41277380	41277381	-	ENSG00000012048	FUN
exon21	chr17	41201198	C	G	41277380	41277381	-	ENSG00000012048	FUN
exon21	chr17	41201198	C	A	41277380	41277381	-	ENSG00000012048	FUN
exon21	chr17	41201198	C	T	41277380	41277381	-	ENSG00000012048	LOF
exon21	chr17	41201199	C	G	41277380	41277381	-	ENSG00000012048	FUN
exon21	chr17	41201199	C	A	41277380	41277381	-	ENSG00000012048	FUN
exon21	chr17	41201199	C	T	41277380	41277381	-	ENSG00000012048	LOF
exon21	chr17	41201200	A	T	41277380	41277381	-	ENSG00000012048	FUN
exon21	chr17	41201200	A	G	41277380	41277381	-	ENSG00000012048	FUN
exon21	chr17	41201200	A	C	41277380	41277381	-	ENSG00000012048	FUN
exon21	chr17	41201201	T	G	41277380	41277381	-	ENSG00000012048	FUN
exon21	chr17	41201201	T	A	41277380	41277381	-	ENSG00000012048	FUN
exon21	chr17	41201201	T	C	41277380	41277381	-	ENSG00000012048	FUN
exon21	chr17	41201202	T	A	41277380	41277381	-	ENSG00000012048	FUN
exon21	chr17	41201202	T	G	41277380	41277381	-	ENSG00000012048	FUN
exon21	chr17	41201203	C	G	41277380	41277381	-	ENSG00000012048	FUN
exon21	chr17	41201203	C	T	41277380	41277381	-	ENSG00000012048	FUN
exon21	chr17	41201203	C	A	41277380	41277381	-	ENSG00000012048	LOF
exon21	chr17	41201205	A	C	41277380	41277381	-	ENSG00000012048	LOF
exon21	chr17	41201205	A	G	41277380	41277381	-	ENSG00000012048	LOF
exon21	chr17	41201206	G	C	41277380	41277381	-	ENSG00000012048	FUN
exon21	chr17	41201207	T	A	41277380	41277381	-	ENSG00000012048	FUN
exon21	chr17	41201207	T	G	41277380	41277381	-	ENSG00000012048	FUN
exon21	chr17	41201207	T	C	41277380	41277381	-	ENSG00000012048	FUN
exon21	chr17	41201208	T	A	41277380	41277381	-	ENSG00000012048	FUN
exon21	chr17	41201208	T	C	41277380	41277381	-	ENSG00000012048	FUN
exon21	chr17	41201208	T	G	41277380	41277381	-	ENSG00000012048	FUN
exon21	chr17	41201209	G	T	41277380	41277381	-	ENSG00000012048	FUN
exon21	chr17	41201209	G	C	41277380	41277381	-	ENSG00000012048	FUN
exon21	chr17	41201209	G	A	41277380	41277381	-	ENSG00000012048	LOF
exon21	chr17	41201210	A	G	41277380	41277381	-	ENSG00000012048	FUN
exon21	chr17	41201210	A	T	41277380	41277381	-	ENSG00000012048	FUN
exon21	chr17	41201210	A	C	41277380	41277381	-	ENSG00000012048	FUN
exon21	chr17	41201211	T	G	41277380	41277381	-	ENSG00000012048	FUN
exon21	chr17	41201211	T	A	41277380	41277381	-	ENSG00000012048	FUN
exon21	chr17	41201211	T	C	41277380	41277381	-	ENSG00000012048	FUN
exon21	chr17	41201212	C	T	41277380	41277381	-	ENSG00000012048	LOF
exon21	chr17	41201212	C	G	41277380	41277381	-	ENSG00000012048	LOF
exon21	chr17	41201212	C	A	41277380	41277381	-	ENSG00000012048	LOF
exon21	chr17	41201213	T	G	41277380	41277381	-	ENSG00000012048	LOF
exon21	chr17	41201213	T	C	41277380	41277381	-	ENSG00000012048	LOF
exon21	chr17	41201213	T	A	41277380	41277381	-	ENSG00000012048	LOF
exon21	chr17	41201214	A	G	41277380	41277381	-	ENSG00000012048	FUN
exon21	chr17	41201214	A	C	41277380	41277381	-	ENSG00000012048	LOF
exon21	chr17	41201214	A	T	41277380	41277381	-	ENSG00000012048	INT
exon21	chr17	41201215	A	G	41277380	41277381	-	ENSG00000012048	FUN
exon21	chr17	41201215	A	C	41277380	41277381	-	ENSG00000012048	FUN
exon21	chr17	41201215	A	T	41277380	41277381	-	ENSG00000012048	FUN
exon21	chr17	41201216	A	G	41277380	41277381	-	ENSG00000012048	FUN
exon21	chr17	41201216	A	T	41277380	41277381	-	ENSG00000012048	INT
exon21	chr17	41201216	A	C	41277380	41277381	-	ENSG00000012048	INT
exon21	chr17	41201217	A	T	41277380	41277381	-	ENSG00000012048	FUN
exon21	chr17	41201217	A	G	41277380	41277381	-	ENSG00000012048	FUN
exon21	chr17	41201217	A	C	41277380	41277381	-	ENSG00000012048	LOF
exon21	chr17	41201218	T	G	41277380	41277381	-	ENSG00000012048	FUN
exon21	chr17	41201218	T	C	41277380	41277381	-	ENSG00000012048	FUN
exon21	chr17	41201218	T	A	41277380	41277381	-	ENSG00000012048	FUN
exon21	chr17	41201219	G	T	41277380	41277381	-	ENSG00000012048	FUN
exon21	chr17	41201219	G	A	41277380	41277381	-	ENSG00000012048	FUN
exon21	chr17	41201219	G	C	41277380	41277381	-	ENSG00000012048	FUN
exon21	chr17	41201220	G	C	41277380	41277381	-	ENSG00000012048	FUN
exon21	chr17	41201220	G	A	41277380	41277381	-	ENSG00000012048	FUN
exon21	chr17	41201220	G	T	41277380	41277381	-	ENSG00000012048	FUN
exon21	chr17	41201221	A	T	41277380	41277381	-	ENSG00000012048	FUN
exon21	chr17	41201221	A	G	41277380	41277381	-	ENSG00000012048	FUN
exon21	chr17	41201221	A	C	41277380	41277381	-	ENSG00000012048	INT
exon21	chr17	41201222	C	T	41277380	41277381	-	ENSG00000012048	FUN
exon21	chr17	41201222	C	G	41277380	41277381	-	ENSG00000012048	FUN
exon21	chr17	41201222	C	A	41277380	41277381	-	ENSG00000012048	FUN
exon21	chr17	41201223	A	G	41277380	41277381	-	ENSG00000012048	FUN
exon21	chr17	41201223	A	T	41277380	41277381	-	ENSG00000012048	LOF
exon21	chr17	41201223	A	C	41277380	41277381	-	ENSG00000012048	INT
exon21	chr17	41201224	T	G	41277380	41277381	-	ENSG00000012048	FUN
exon21	chr17	41201224	T	C	41277380	41277381	-	ENSG00000012048	FUN
exon21	chr17	41201224	T	A	41277380	41277381	-	ENSG00000012048	FUN
exon20	chr17	41203057	C	A	41277380	41277381	-	ENSG00000012048	FUN
exon20	chr17	41203057	C	G	41277380	41277381	-	ENSG00000012048	FUN
exon20	chr17	41203057	C	T	41277380	41277381	-	ENSG00000012048	INT
exon20	chr17	41203058	T	A	41277380	41277381	-	ENSG00000012048	FUN
exon20	chr17	41203058	T	G	41277380	41277381	-	ENSG00000012048	FUN
exon20	chr17	41203058	T	C	41277380	41277381	-	ENSG00000012048	FUN
exon20	chr17	41203059	G	A	41277380	41277381	-	ENSG00000012048	FUN
exon20	chr17	41203059	G	C	41277380	41277381	-	ENSG00000012048	FUN
exon20	chr17	41203059	G	T	41277380	41277381	-	ENSG00000012048	FUN
exon20	chr17	41203060	G	A	41277380	41277381	-	ENSG00000012048	FUN
exon20	chr17	41203060	G	T	41277380	41277381	-	ENSG00000012048	FUN
exon20	chr17	41203060	G	C	41277380	41277381	-	ENSG00000012048	FUN
exon20	chr17	41203061	G	A	41277380	41277381	-	ENSG00000012048	FUN
exon20	chr17	41203061	G	T	41277380	41277381	-	ENSG00000012048	FUN
exon20	chr17	41203061	G	C	41277380	41277381	-	ENSG00000012048	FUN
exon20	chr17	41203062	G	A	41277380	41277381	-	ENSG00000012048	FUN
exon20	chr17	41203062	G	T	41277380	41277381	-	ENSG00000012048	FUN
exon20	chr17	41203062	G	C	41277380	41277381	-	ENSG00000012048	FUN
exon20	chr17	41203063	T	G	41277380	41277381	-	ENSG00000012048	FUN
exon20	chr17	41203063	T	A	41277380	41277381	-	ENSG00000012048	FUN
exon20	chr17	41203063	T	C	41277380	41277381	-	ENSG00000012048	FUN
exon20	chr17	41203064	T	C	41277380	41277381	-	ENSG00000012048	FUN
exon20	chr17	41203064	T	A	41277380	41277381	-	ENSG00000012048	FUN
exon20	chr17	41203064	T	G	41277380	41277381	-	ENSG00000012048	FUN
exon20	chr17	41203065	C	G	41277380	41277381	-	ENSG00000012048	FUN
exon20	chr17	41203065	C	T	41277380	41277381	-	ENSG00000012048	FUN
exon20	chr17	41203065	C	A	41277380	41277381	-	ENSG00000012048	FUN
exon20	chr17	41203066	T	A	41277380	41277381	-	ENSG00000012048	FUN
exon20	chr17	41203066	T	G	41277380	41277381	-	ENSG00000012048	FUN
exon20	chr17	41203066	T	C	41277380	41277381	-	ENSG00000012048	FUN
exon20	chr17	41203067	C	T	41277380	41277381	-	ENSG00000012048	FUN
exon20	chr17	41203067	C	G	41277380	41277381	-	ENSG00000012048	INT
exon20	chr17	41203068	C	A	41277380	41277381	-	ENSG00000012048	FUN
exon20	chr17	41203068	C	T	41277380	41277381	-	ENSG00000012048	FUN
exon20	chr17	41203069	C	A	41277380	41277381	-	ENSG00000012048	FUN
exon20	chr17	41203069	C	G	41277380	41277381	-	ENSG00000012048	FUN
exon20	chr17	41203069	C	T	41277380	41277381	-	ENSG00000012048	FUN
exon20	chr17	41203070	A	G	41277380	41277381	-	ENSG00000012048	FUN
exon20	chr17	41203070	A	T	41277380	41277381	-	ENSG00000012048	FUN
exon20	chr17	41203070	A	C	41277380	41277381	-	ENSG00000012048	INT
exon20	chr17	41203071	G	T	41277380	41277381	-	ENSG00000012048	FUN
exon20	chr17	41203071	G	A	41277380	41277381	-	ENSG00000012048	FUN
exon20	chr17	41203071	G	C	41277380	41277381	-	ENSG00000012048	FUN
exon20	chr17	41203072	G	C	41277380	41277381	-	ENSG00000012048	FUN
exon20	chr17	41203072	G	A	41277380	41277381	-	ENSG00000012048	FUN
exon20	chr17	41203072	G	T	41277380	41277381	-	ENSG00000012048	FUN
exon20	chr17	41203073	C	G	41277380	41277381	-	ENSG00000012048	FUN
exon20	chr17	41203073	C	T	41277380	41277381	-	ENSG00000012048	FUN
exon20	chr17	41203073	C	A	41277380	41277381	-	ENSG00000012048	FUN
exon20	chr17	41203074	T	C	41277380	41277381	-	ENSG00000012048	FUN
exon20	chr17	41203074	T	G	41277380	41277381	-	ENSG00000012048	FUN
exon20	chr17	41203074	T	A	41277380	41277381	-	ENSG00000012048	FUN
exon20	chr17	41203075	C	G	41277380	41277381	-	ENSG00000012048	FUN
exon20	chr17	41203075	C	T	41277380	41277381	-	ENSG00000012048	FUN
exon20	chr17	41203075	C	A	41277380	41277381	-	ENSG00000012048	INT
exon20	chr17	41203076	T	G	41277380	41277381	-	ENSG00000012048	FUN
exon20	chr17	41203076	T	C	41277380	41277381	-	ENSG00000012048	FUN
exon20	chr17	41203076	T	A	41277380	41277381	-	ENSG00000012048	FUN
exon20	chr17	41203077	T	C	41277380	41277381	-	ENSG00000012048	FUN
exon20	chr17	41203077	T	G	41277380	41277381	-	ENSG00000012048	LOF
exon20	chr17	41203077	T	A	41277380	41277381	-	ENSG00000012048	LOF
exon20	chr17	41203078	A	C	41277380	41277381	-	ENSG00000012048	LOF
exon20	chr17	41203078	A	T	41277380	41277381	-	ENSG00000012048	LOF
exon20	chr17	41203078	A	G	41277380	41277381	-	ENSG00000012048	LOF
exon20	chr17	41203079	C	G	41277380	41277381	-	ENSG00000012048	LOF
exon20	chr17	41203079	C	A	41277380	41277381	-	ENSG00000012048	LOF
exon20	chr17	41203079	C	T	41277380	41277381	-	ENSG00000012048	LOF
exon20	chr17	41203080	C	T	41277380	41277381	-	ENSG00000012048	INT
exon20	chr17	41203080	C	A	41277380	41277381	-	ENSG00000012048	INT
exon20	chr17	41203081	T	C	41277380	41277381	-	ENSG00000012048	FUN
exon20	chr17	41203081	T	G	41277380	41277381	-	ENSG00000012048	FUN
exon20	chr17	41203081	T	A	41277380	41277381	-	ENSG00000012048	FUN
exon20	chr17	41203082	G	A	41277380	41277381	-	ENSG00000012048	FUN
exon20	chr17	41203082	G	C	41277380	41277381	-	ENSG00000012048	FUN
exon20	chr17	41203082	G	T	41277380	41277381	-	ENSG00000012048	FUN
exon20	chr17	41203083	T	C	41277380	41277381	-	ENSG00000012048	FUN
exon20	chr17	41203083	T	A	41277380	41277381	-	ENSG00000012048	FUN
exon20	chr17	41203083	T	G	41277380	41277381	-	ENSG00000012048	FUN
exon20	chr17	41203084	G	C	41277380	41277381	-	ENSG00000012048	FUN
exon20	chr17	41203084	G	A	41277380	41277381	-	ENSG00000012048	FUN
exon20	chr17	41203084	G	T	41277380	41277381	-	ENSG00000012048	FUN
exon20	chr17	41203085	G	T	41277380	41277381	-	ENSG00000012048	FUN
exon20	chr17	41203085	G	C	41277380	41277381	-	ENSG00000012048	FUN
exon20	chr17	41203085	G	A	41277380	41277381	-	ENSG00000012048	FUN
exon20	chr17	41203086	G	T	41277380	41277381	-	ENSG00000012048	FUN
exon20	chr17	41203086	G	A	41277380	41277381	-	ENSG00000012048	FUN
exon20	chr17	41203086	G	C	41277380	41277381	-	ENSG00000012048	FUN
exon20	chr17	41203087	C	T	41277380	41277381	-	ENSG00000012048	FUN
exon20	chr17	41203087	C	G	41277380	41277381	-	ENSG00000012048	INT
exon20	chr17	41203087	C	A	41277380	41277381	-	ENSG00000012048	INT
exon20	chr17	41203088	A	G	41277380	41277381	-	ENSG00000012048	FUN
exon20	chr17	41203088	A	C	41277380	41277381	-	ENSG00000012048	LOF
exon20	chr17	41203088	A	T	41277380	41277381	-	ENSG00000012048	LOF
exon20	chr17	41203089	T	A	41277380	41277381	-	ENSG00000012048	FUN
exon20	chr17	41203089	T	G	41277380	41277381	-	ENSG00000012048	FUN
exon20	chr17	41203089	T	C	41277380	41277381	-	ENSG00000012048	LOF
exon20	chr17	41203090	G	C	41277380	41277381	-	ENSG00000012048	FUN
exon20	chr17	41203090	G	T	41277380	41277381	-	ENSG00000012048	FUN
exon20	chr17	41203090	G	A	41277380	41277381	-	ENSG00000012048	FUN
exon20	chr17	41203091	T	C	41277380	41277381	-	ENSG00000012048	FUN
exon20	chr17	41203091	T	A	41277380	41277381	-	ENSG00000012048	FUN
exon20	chr17	41203091	T	G	41277380	41277381	-	ENSG00000012048	FUN
exon20	chr17	41203092	T	C	41277380	41277381	-	ENSG00000012048	FUN
exon20	chr17	41203092	T	A	41277380	41277381	-	ENSG00000012048	FUN
exon20	chr17	41203092	T	G	41277380	41277381	-	ENSG00000012048	FUN
exon20	chr17	41203093	G	A	41277380	41277381	-	ENSG00000012048	FUN
exon20	chr17	41203093	G	T	41277380	41277381	-	ENSG00000012048	FUN
exon20	chr17	41203093	G	C	41277380	41277381	-	ENSG00000012048	FUN
exon20	chr17	41203094	G	T	41277380	41277381	-	ENSG00000012048	FUN
exon20	chr17	41203094	G	A	41277380	41277381	-	ENSG00000012048	FUN
exon20	chr17	41203094	G	C	41277380	41277381	-	ENSG00000012048	INT
exon20	chr17	41203095	T	A	41277380	41277381	-	ENSG00000012048	FUN
exon20	chr17	41203095	T	G	41277380	41277381	-	ENSG00000012048	FUN
exon20	chr17	41203095	T	C	41277380	41277381	-	ENSG00000012048	INT
exon20	chr17	41203096	G	A	41277380	41277381	-	ENSG00000012048	FUN
exon20	chr17	41203096	G	T	41277380	41277381	-	ENSG00000012048	FUN
exon20	chr17	41203097	A	T	41277380	41277381	-	ENSG00000012048	FUN
exon20	chr17	41203097	A	G	41277380	41277381	-	ENSG00000012048	FUN
exon20	chr17	41203097	A	C	41277380	41277381	-	ENSG00000012048	FUN
exon20	chr17	41203098	A	G	41277380	41277381	-	ENSG00000012048	FUN
exon20	chr17	41203098	A	T	41277380	41277381	-	ENSG00000012048	FUN
exon20	chr17	41203098	A	C	41277380	41277381	-	ENSG00000012048	INT
exon20	chr17	41203099	G	C	41277380	41277381	-	ENSG00000012048	FUN
exon20	chr17	41203099	G	A	41277380	41277381	-	ENSG00000012048	FUN
exon20	chr17	41203099	G	T	41277380	41277381	-	ENSG00000012048	FUN
exon20	chr17	41203100	G	C	41277380	41277381	-	ENSG00000012048	FUN
exon20	chr17	41203100	G	A	41277380	41277381	-	ENSG00000012048	FUN
exon20	chr17	41203100	G	T	41277380	41277381	-	ENSG00000012048	FUN
exon20	chr17	41203101	G	T	41277380	41277381	-	ENSG00000012048	FUN
exon20	chr17	41203101	G	A	41277380	41277381	-	ENSG00000012048	FUN
exon20	chr17	41203101	G	C	41277380	41277381	-	ENSG00000012048	FUN
exon20	chr17	41203102	C	A	41277380	41277381	-	ENSG00000012048	FUN
exon20	chr17	41203102	C	T	41277380	41277381	-	ENSG00000012048	FUN
exon20	chr17	41203102	C	G	41277380	41277381	-	ENSG00000012048	FUN
exon20	chr17	41203103	C	G	41277380	41277381	-	ENSG00000012048	FUN
exon20	chr17	41203103	C	T	41277380	41277381	-	ENSG00000012048	FUN
exon20	chr17	41203103	C	A	41277380	41277381	-	ENSG00000012048	LOF
exon20	chr17	41203104	C	A	41277380	41277381	-	ENSG00000012048	LOF
exon20	chr17	41203104	C	G	41277380	41277381	-	ENSG00000012048	LOF
exon20	chr17	41203104	C	T	41277380	41277381	-	ENSG00000012048	INT
exon20	chr17	41203105	A	G	41277380	41277381	-	ENSG00000012048	FUN
exon20	chr17	41203105	A	T	41277380	41277381	-	ENSG00000012048	LOF
exon20	chr17	41203105	A	C	41277380	41277381	-	ENSG00000012048	LOF
exon20	chr17	41203106	T	A	41277380	41277381	-	ENSG00000012048	FUN
exon20	chr17	41203106	T	G	41277380	41277381	-	ENSG00000012048	FUN
exon20	chr17	41203106	T	C	41277380	41277381	-	ENSG00000012048	INT
exon20	chr17	41203107	A	T	41277380	41277381	-	ENSG00000012048	FUN
exon20	chr17	41203107	A	C	41277380	41277381	-	ENSG00000012048	LOF
exon20	chr17	41203108	G	A	41277380	41277381	-	ENSG00000012048	FUN
exon20	chr17	41203108	G	T	41277380	41277381	-	ENSG00000012048	LOF
exon20	chr17	41203108	G	C	41277380	41277381	-	ENSG00000012048	LOF
exon20	chr17	41203109	C	G	41277380	41277381	-	ENSG00000012048	FUN
exon20	chr17	41203109	C	T	41277380	41277381	-	ENSG00000012048	FUN
exon20	chr17	41203109	C	A	41277380	41277381	-	ENSG00000012048	LOF
exon20	chr17	41203110	A	G	41277380	41277381	-	ENSG00000012048	INT
exon20	chr17	41203110	A	C	41277380	41277381	-	ENSG00000012048	INT
exon20	chr17	41203110	A	T	41277380	41277381	-	ENSG00000012048	INT
exon20	chr17	41203111	A	G	41277380	41277381	-	ENSG00000012048	FUN
exon20	chr17	41203111	A	T	41277380	41277381	-	ENSG00000012048	LOF
exon20	chr17	41203111	A	C	41277380	41277381	-	ENSG00000012048	INT
exon20	chr17	41203112	C	A	41277380	41277381	-	ENSG00000012048	FUN
exon20	chr17	41203112	C	T	41277380	41277381	-	ENSG00000012048	FUN
exon20	chr17	41203112	C	G	41277380	41277381	-	ENSG00000012048	INT
exon20	chr17	41203113	A	T	41277380	41277381	-	ENSG00000012048	FUN
exon20	chr17	41203113	A	C	41277380	41277381	-	ENSG00000012048	INT
exon20	chr17	41203113	A	G	41277380	41277381	-	ENSG00000012048	INT
exon20	chr17	41203114	G	T	41277380	41277381	-	ENSG00000012048	FUN
exon20	chr17	41203114	G	A	41277380	41277381	-	ENSG00000012048	FUN
exon20	chr17	41203114	G	C	41277380	41277381	-	ENSG00000012048	FUN
exon20	chr17	41203115	A	C	41277380	41277381	-	ENSG00000012048	LOF
exon20	chr17	41203115	A	G	41277380	41277381	-	ENSG00000012048	LOF
exon20	chr17	41203115	A	T	41277380	41277381	-	ENSG00000012048	LOF
exon20	chr17	41203116	T	C	41277380	41277381	-	ENSG00000012048	FUN
exon20	chr17	41203116	T	G	41277380	41277381	-	ENSG00000012048	FUN
exon20	chr17	41203116	T	A	41277380	41277381	-	ENSG00000012048	FUN
exon20	chr17	41203117	T	C	41277380	41277381	-	ENSG00000012048	FUN
exon20	chr17	41203117	T	A	41277380	41277381	-	ENSG00000012048	FUN
exon20	chr17	41203117	T	G	41277380	41277381	-	ENSG00000012048	FUN
exon20	chr17	41203118	T	G	41277380	41277381	-	ENSG00000012048	FUN
exon20	chr17	41203118	T	A	41277380	41277381	-	ENSG00000012048	FUN
exon20	chr17	41203118	T	C	41277380	41277381	-	ENSG00000012048	INT
exon20	chr17	41203119	C	G	41277380	41277381	-	ENSG00000012048	FUN
exon20	chr17	41203119	C	T	41277380	41277381	-	ENSG00000012048	FUN
exon20	chr17	41203119	C	A	41277380	41277381	-	ENSG00000012048	LOF
exon20	chr17	41203120	T	G	41277380	41277381	-	ENSG00000012048	FUN
exon20	chr17	41203120	T	A	41277380	41277381	-	ENSG00000012048	FUN
exon20	chr17	41203120	T	C	41277380	41277381	-	ENSG00000012048	FUN
exon20	chr17	41203121	A	G	41277380	41277381	-	ENSG00000012048	LOF
exon20	chr17	41203121	A	T	41277380	41277381	-	ENSG00000012048	LOF
exon20	chr17	41203122	G	T	41277380	41277381	-	ENSG00000012048	FUN
exon20	chr17	41203122	G	C	41277380	41277381	-	ENSG00000012048	FUN
exon20	chr17	41203124	C	G	41277380	41277381	-	ENSG00000012048	FUN
exon20	chr17	41203124	C	A	41277380	41277381	-	ENSG00000012048	LOF
exon20	chr17	41203125	C	G	41277380	41277381	-	ENSG00000012048	FUN
exon20	chr17	41203126	C	A	41277380	41277381	-	ENSG00000012048	FUN
exon20	chr17	41203126	C	G	41277380	41277381	-	ENSG00000012048	FUN
exon20	chr17	41203126	C	T	41277380	41277381	-	ENSG00000012048	FUN
exon20	chr17	41203127	C	A	41277380	41277381	-	ENSG00000012048	FUN
exon20	chr17	41203127	C	T	41277380	41277381	-	ENSG00000012048	FUN
exon20	chr17	41203127	C	G	41277380	41277381	-	ENSG00000012048	FUN
exon20	chr17	41203128	T	G	41277380	41277381	-	ENSG00000012048	FUN
exon20	chr17	41203128	T	A	41277380	41277381	-	ENSG00000012048	FUN
exon20	chr17	41203128	T	C	41277380	41277381	-	ENSG00000012048	FUN
exon20	chr17	41203129	G	C	41277380	41277381	-	ENSG00000012048	FUN
exon20	chr17	41203129	G	A	41277380	41277381	-	ENSG00000012048	FUN
exon20	chr17	41203129	G	T	41277380	41277381	-	ENSG00000012048	FUN
exon20	chr17	41203130	A	G	41277380	41277381	-	ENSG00000012048	LOF
exon20	chr17	41203130	A	C	41277380	41277381	-	ENSG00000012048	LOF
exon20	chr17	41203130	A	T	41277380	41277381	-	ENSG00000012048	INT
exon20	chr17	41203131	A	G	41277380	41277381	-	ENSG00000012048	FUN
exon20	chr17	41203131	A	T	41277380	41277381	-	ENSG00000012048	LOF
exon20	chr17	41203131	A	C	41277380	41277381	-	ENSG00000012048	LOF
exon20	chr17	41203132	G	T	41277380	41277381	-	ENSG00000012048	FUN
exon20	chr17	41203132	G	A	41277380	41277381	-	ENSG00000012048	FUN
exon20	chr17	41203132	G	C	41277380	41277381	-	ENSG00000012048	FUN
exon20	chr17	41203133	A	C	41277380	41277381	-	ENSG00000012048	LOF
exon20	chr17	41203133	A	G	41277380	41277381	-	ENSG00000012048	LOF
exon20	chr17	41203133	A	T	41277380	41277381	-	ENSG00000012048	LOF
exon20	chr17	41203134	T	C	41277380	41277381	-	ENSG00000012048	FUN
exon20	chr17	41203134	T	G	41277380	41277381	-	ENSG00000012048	FUN
exon20	chr17	41203134	T	A	41277380	41277381	-	ENSG00000012048	INT
exon20	chr17	41203135	C	T	41277380	41277381	-	ENSG00000012048	LOF
exon20	chr17	41203135	C	G	41277380	41277381	-	ENSG00000012048	LOF
exon20	chr17	41203135	C	A	41277380	41277381	-	ENSG00000012048	LOF
exon20	chr17	41203136	T	A	41277380	41277381	-	ENSG00000012048	LOF
exon20	chr17	41203136	T	G	41277380	41277381	-	ENSG00000012048	LOF
exon20	chr17	41203136	T	C	41277380	41277381	-	ENSG00000012048	LOF
exon20	chr17	41203137	G	A	41277380	41277381	-	ENSG00000012048	FUN
exon20	chr17	41203137	G	C	41277380	41277381	-	ENSG00000012048	LOF
exon20	chr17	41203137	G	T	41277380	41277381	-	ENSG00000012048	INT
exon20	chr17	41203138	G	T	41277380	41277381	-	ENSG00000012048	FUN
exon20	chr17	41203138	G	C	41277380	41277381	-	ENSG00000012048	FUN
exon20	chr17	41203138	G	A	41277380	41277381	-	ENSG00000012048	FUN
exon20	chr17	41203139	A	C	41277380	41277381	-	ENSG00000012048	FUN
exon20	chr17	41203139	A	T	41277380	41277381	-	ENSG00000012048	FUN
exon20	chr17	41203139	A	G	41277380	41277381	-	ENSG00000012048	FUN
exon20	chr17	41203140	A	T	41277380	41277381	-	ENSG00000012048	FUN
exon20	chr17	41203140	A	C	41277380	41277381	-	ENSG00000012048	FUN
exon20	chr17	41203140	A	G	41277380	41277381	-	ENSG00000012048	INT
exon20	chr17	41203141	G	C	41277380	41277381	-	ENSG00000012048	FUN
exon20	chr17	41203141	G	A	41277380	41277381	-	ENSG00000012048	FUN
exon20	chr17	41203141	G	T	41277380	41277381	-	ENSG00000012048	INT
exon20	chr17	41203142	A	T	41277380	41277381	-	ENSG00000012048	FUN
exon20	chr17	41203142	A	G	41277380	41277381	-	ENSG00000012048	FUN
exon20	chr17	41203142	A	C	41277380	41277381	-	ENSG00000012048	FUN
exon20	chr17	41203143	A	T	41277380	41277381	-	ENSG00000012048	FUN
exon20	chr17	41203143	A	G	41277380	41277381	-	ENSG00000012048	FUN
exon20	chr17	41203143	A	C	41277380	41277381	-	ENSG00000012048	FUN
exon20	chr17	41203144	G	A	41277380	41277381	-	ENSG00000012048	FUN
exon20	chr17	41203144	G	C	41277380	41277381	-	ENSG00000012048	FUN
exon20	chr17	41203144	G	T	41277380	41277381	-	ENSG00000012048	INT
exon20	chr17	41203145	A	C	41277380	41277381	-	ENSG00000012048	FUN
exon20	chr17	41203145	A	T	41277380	41277381	-	ENSG00000012048	FUN
exon20	chr17	41203145	A	G	41277380	41277381	-	ENSG00000012048	FUN
exon20	chr17	41203146	G	A	41277380	41277381	-	ENSG00000012048	FUN
exon20	chr17	41203146	G	C	41277380	41277381	-	ENSG00000012048	FUN
exon20	chr17	41203146	G	T	41277380	41277381	-	ENSG00000012048	INT
exon20	chr17	41203147	A	C	41277380	41277381	-	ENSG00000012048	FUN
exon20	chr17	41203147	A	G	41277380	41277381	-	ENSG00000012048	FUN
exon20	chr17	41203147	A	T	41277380	41277381	-	ENSG00000012048	FUN
exon20	chr17	41203148	G	C	41277380	41277381	-	ENSG00000012048	FUN
exon20	chr17	41203148	G	A	41277380	41277381	-	ENSG00000012048	FUN
exon20	chr17	41203148	G	T	41277380	41277381	-	ENSG00000012048	FUN
exon20	chr17	41203149	G	A	41277380	41277381	-	ENSG00000012048	FUN
exon20	chr17	41203149	G	T	41277380	41277381	-	ENSG00000012048	FUN
exon20	chr17	41203149	G	C	41277380	41277381	-	ENSG00000012048	LOF
exon20	chr17	41203150	A	T	41277380	41277381	-	ENSG00000012048	FUN
exon20	chr17	41203150	A	G	41277380	41277381	-	ENSG00000012048	FUN
exon20	chr17	41203150	A	C	41277380	41277381	-	ENSG00000012048	FUN
exon20	chr17	41203151	A	G	41277380	41277381	-	ENSG00000012048	FUN
exon20	chr17	41203151	A	C	41277380	41277381	-	ENSG00000012048	FUN
exon20	chr17	41203151	A	T	41277380	41277381	-	ENSG00000012048	FUN
exon20	chr17	41203152	G	T	41277380	41277381	-	ENSG00000012048	FUN
exon20	chr17	41203152	G	A	41277380	41277381	-	ENSG00000012048	FUN
exon20	chr17	41203152	G	C	41277380	41277381	-	ENSG00000012048	FUN
exon20	chr17	41203153	A	T	41277380	41277381	-	ENSG00000012048	FUN
exon20	chr17	41203153	A	G	41277380	41277381	-	ENSG00000012048	FUN
exon20	chr17	41203153	A	C	41277380	41277381	-	ENSG00000012048	FUN
exon20	chr17	41203154	G	T	41277380	41277381	-	ENSG00000012048	FUN
exon20	chr17	41203154	G	C	41277380	41277381	-	ENSG00000012048	FUN
exon20	chr17	41203154	G	A	41277380	41277381	-	ENSG00000012048	FUN
exon20	chr17	41203155	A	T	41277380	41277381	-	ENSG00000012048	FUN
exon20	chr17	41203155	A	G	41277380	41277381	-	ENSG00000012048	FUN
exon20	chr17	41203155	A	C	41277380	41277381	-	ENSG00000012048	FUN
exon20	chr17	41203156	G	C	41277380	41277381	-	ENSG00000012048	FUN
exon20	chr17	41203156	G	A	41277380	41277381	-	ENSG00000012048	FUN
exon20	chr17	41203156	G	T	41277380	41277381	-	ENSG00000012048	INT
exon19	chr17	41209059	G	A	41277380	41277381	-	ENSG00000012048	FUN
exon19	chr17	41209059	G	C	41277380	41277381	-	ENSG00000012048	FUN
exon19	chr17	41209060	G	C	41277380	41277381	-	ENSG00000012048	FUN
exon19	chr17	41209060	G	T	41277380	41277381	-	ENSG00000012048	FUN
exon19	chr17	41209060	G	A	41277380	41277381	-	ENSG00000012048	FUN
exon19	chr17	41209061	A	T	41277380	41277381	-	ENSG00000012048	FUN
exon19	chr17	41209061	A	C	41277380	41277381	-	ENSG00000012048	FUN
exon19	chr17	41209061	A	G	41277380	41277381	-	ENSG00000012048	FUN
exon19	chr17	41209062	G	A	41277380	41277381	-	ENSG00000012048	FUN
exon19	chr17	41209062	G	C	41277380	41277381	-	ENSG00000012048	FUN
exon19	chr17	41209062	G	T	41277380	41277381	-	ENSG00000012048	FUN
exon19	chr17	41209063	C	T	41277380	41277381	-	ENSG00000012048	FUN
exon19	chr17	41209063	C	G	41277380	41277381	-	ENSG00000012048	FUN
exon19	chr17	41209063	C	A	41277380	41277381	-	ENSG00000012048	FUN
exon19	chr17	41209064	T	G	41277380	41277381	-	ENSG00000012048	FUN
exon19	chr17	41209064	T	C	41277380	41277381	-	ENSG00000012048	FUN
exon19	chr17	41209064	T	A	41277380	41277381	-	ENSG00000012048	FUN
exon19	chr17	41209065	T	A	41277380	41277381	-	ENSG00000012048	FUN
exon19	chr17	41209065	T	C	41277380	41277381	-	ENSG00000012048	FUN
exon19	chr17	41209065	T	G	41277380	41277381	-	ENSG00000012048	FUN
exon19	chr17	41209066	T	A	41277380	41277381	-	ENSG00000012048	FUN
exon19	chr17	41209066	T	C	41277380	41277381	-	ENSG00000012048	FUN
exon19	chr17	41209066	T	G	41277380	41277381	-	ENSG00000012048	FUN
exon19	chr17	41209067	A	C	41277380	41277381	-	ENSG00000012048	LOF
exon19	chr17	41209067	A	T	41277380	41277381	-	ENSG00000012048	LOF
exon19	chr17	41209067	A	G	41277380	41277381	-	ENSG00000012048	LOF
exon19	chr17	41209068	C	G	41277380	41277381	-	ENSG00000012048	LOF
exon19	chr17	41209068	C	T	41277380	41277381	-	ENSG00000012048	LOF
exon19	chr17	41209068	C	A	41277380	41277381	-	ENSG00000012048	LOF
exon19	chr17	41209069	C	G	41277380	41277381	-	ENSG00000012048	FUN
exon19	chr17	41209069	C	A	41277380	41277381	-	ENSG00000012048	FUN
exon19	chr17	41209069	C	T	41277380	41277381	-	ENSG00000012048	FUN
exon19	chr17	41209070	T	G	41277380	41277381	-	ENSG00000012048	FUN
exon19	chr17	41209070	T	C	41277380	41277381	-	ENSG00000012048	FUN
exon19	chr17	41209070	T	A	41277380	41277381	-	ENSG00000012048	FUN
exon19	chr17	41209071	T	G	41277380	41277381	-	ENSG00000012048	FUN
exon19	chr17	41209071	T	C	41277380	41277381	-	ENSG00000012048	FUN
exon19	chr17	41209071	T	A	41277380	41277381	-	ENSG00000012048	LOF
exon19	chr17	41209072	T	G	41277380	41277381	-	ENSG00000012048	FUN
exon19	chr17	41209072	T	A	41277380	41277381	-	ENSG00000012048	FUN
exon19	chr17	41209072	T	C	41277380	41277381	-	ENSG00000012048	FUN
exon19	chr17	41209073	C	T	41277380	41277381	-	ENSG00000012048	FUN
exon19	chr17	41209073	C	G	41277380	41277381	-	ENSG00000012048	FUN
exon19	chr17	41209073	C	A	41277380	41277381	-	ENSG00000012048	FUN
exon19	chr17	41209074	T	C	41277380	41277381	-	ENSG00000012048	FUN
exon19	chr17	41209074	T	G	41277380	41277381	-	ENSG00000012048	FUN
exon19	chr17	41209074	T	A	41277380	41277381	-	ENSG00000012048	LOF
exon19	chr17	41209075	G	A	41277380	41277381	-	ENSG00000012048	FUN
exon19	chr17	41209075	G	T	41277380	41277381	-	ENSG00000012048	FUN
exon19	chr17	41209075	G	C	41277380	41277381	-	ENSG00000012048	FUN
exon19	chr17	41209076	T	G	41277380	41277381	-	ENSG00000012048	FUN
exon19	chr17	41209076	T	C	41277380	41277381	-	ENSG00000012048	FUN
exon19	chr17	41209076	T	A	41277380	41277381	-	ENSG00000012048	FUN
exon19	chr17	41209077	C	T	41277380	41277381	-	ENSG00000012048	FUN
exon19	chr17	41209077	C	G	41277380	41277381	-	ENSG00000012048	FUN
exon19	chr17	41209077	C	A	41277380	41277381	-	ENSG00000012048	FUN
exon19	chr17	41209078	C	A	41277380	41277381	-	ENSG00000012048	FUN
exon19	chr17	41209078	C	G	41277380	41277381	-	ENSG00000012048	FUN
exon19	chr17	41209078	C	T	41277380	41277381	-	ENSG00000012048	FUN
exon19	chr17	41209079	T	A	41277380	41277381	-	ENSG00000012048	FUN
exon19	chr17	41209079	T	C	41277380	41277381	-	ENSG00000012048	FUN
exon19	chr17	41209079	T	G	41277380	41277381	-	ENSG00000012048	FUN
exon19	chr17	41209080	G	C	41277380	41277381	-	ENSG00000012048	FUN
exon19	chr17	41209080	G	T	41277380	41277381	-	ENSG00000012048	FUN
exon19	chr17	41209080	G	A	41277380	41277381	-	ENSG00000012048	LOF
exon19	chr17	41209081	G	T	41277380	41277381	-	ENSG00000012048	FUN
exon19	chr17	41209081	G	A	41277380	41277381	-	ENSG00000012048	FUN
exon19	chr17	41209081	G	C	41277380	41277381	-	ENSG00000012048	FUN
exon19	chr17	41209082	G	A	41277380	41277381	-	ENSG00000012048	FUN
exon19	chr17	41209082	G	C	41277380	41277381	-	ENSG00000012048	FUN
exon19	chr17	41209082	G	T	41277380	41277381	-	ENSG00000012048	FUN
exon19	chr17	41209083	A	G	41277380	41277381	-	ENSG00000012048	FUN
exon19	chr17	41209083	A	T	41277380	41277381	-	ENSG00000012048	FUN
exon19	chr17	41209083	A	C	41277380	41277381	-	ENSG00000012048	FUN
exon19	chr17	41209084	T	A	41277380	41277381	-	ENSG00000012048	FUN
exon19	chr17	41209084	T	G	41277380	41277381	-	ENSG00000012048	FUN
exon19	chr17	41209084	T	C	41277380	41277381	-	ENSG00000012048	FUN
exon19	chr17	41209085	T	C	41277380	41277381	-	ENSG00000012048	FUN
exon19	chr17	41209085	T	A	41277380	41277381	-	ENSG00000012048	FUN
exon19	chr17	41209085	T	G	41277380	41277381	-	ENSG00000012048	FUN
exon19	chr17	41209086	C	G	41277380	41277381	-	ENSG00000012048	FUN
exon19	chr17	41209086	C	T	41277380	41277381	-	ENSG00000012048	FUN
exon19	chr17	41209086	C	A	41277380	41277381	-	ENSG00000012048	LOF
exon19	chr17	41209087	T	C	41277380	41277381	-	ENSG00000012048	FUN
exon19	chr17	41209087	T	G	41277380	41277381	-	ENSG00000012048	LOF
exon19	chr17	41209087	T	A	41277380	41277381	-	ENSG00000012048	LOF
exon19	chr17	41209088	C	G	41277380	41277381	-	ENSG00000012048	LOF
exon19	chr17	41209088	C	A	41277380	41277381	-	ENSG00000012048	LOF
exon19	chr17	41209088	C	T	41277380	41277381	-	ENSG00000012048	LOF
exon19	chr17	41209089	T	G	41277380	41277381	-	ENSG00000012048	FUN
exon19	chr17	41209089	T	C	41277380	41277381	-	ENSG00000012048	LOF
exon19	chr17	41209089	T	A	41277380	41277381	-	ENSG00000012048	LOF
exon19	chr17	41209090	T	A	41277380	41277381	-	ENSG00000012048	FUN
exon19	chr17	41209090	T	G	41277380	41277381	-	ENSG00000012048	FUN
exon19	chr17	41209090	T	C	41277380	41277381	-	ENSG00000012048	FUN
exon19	chr17	41209091	G	C	41277380	41277381	-	ENSG00000012048	FUN
exon19	chr17	41209091	G	A	41277380	41277381	-	ENSG00000012048	LOF
exon19	chr17	41209091	G	T	41277380	41277381	-	ENSG00000012048	LOF
exon19	chr17	41209092	C	A	41277380	41277381	-	ENSG00000012048	FUN
exon19	chr17	41209092	C	G	41277380	41277381	-	ENSG00000012048	LOF
exon19	chr17	41209092	C	T	41277380	41277381	-	ENSG00000012048	LOF
exon19	chr17	41209093	T	G	41277380	41277381	-	ENSG00000012048	FUN
exon19	chr17	41209093	T	C	41277380	41277381	-	ENSG00000012048	FUN
exon19	chr17	41209093	T	A	41277380	41277381	-	ENSG00000012048	FUN
exon19	chr17	41209094	C	T	41277380	41277381	-	ENSG00000012048	FUN
exon19	chr17	41209094	C	A	41277380	41277381	-	ENSG00000012048	FUN
exon19	chr17	41209094	C	G	41277380	41277381	-	ENSG00000012048	LOF
exon19	chr17	41209095	G	T	41277380	41277381	-	ENSG00000012048	FUN
exon19	chr17	41209095	G	A	41277380	41277381	-	ENSG00000012048	LOF
exon19	chr17	41209095	G	C	41277380	41277381	-	ENSG00000012048	LOF
exon19	chr17	41209096	C	A	41277380	41277381	-	ENSG00000012048	FUN
exon19	chr17	41209096	C	T	41277380	41277381	-	ENSG00000012048	FUN
exon19	chr17	41209096	C	G	41277380	41277381	-	ENSG00000012048	INT
exon19	chr17	41209097	T	A	41277380	41277381	-	ENSG00000012048	FUN
exon19	chr17	41209097	T	G	41277380	41277381	-	ENSG00000012048	FUN
exon19	chr17	41209097	T	C	41277380	41277381	-	ENSG00000012048	FUN
exon19	chr17	41209098	T	C	41277380	41277381	-	ENSG00000012048	FUN
exon19	chr17	41209098	T	G	41277380	41277381	-	ENSG00000012048	FUN
exon19	chr17	41209098	T	A	41277380	41277381	-	ENSG00000012048	LOF
exon19	chr17	41209099	T	A	41277380	41277381	-	ENSG00000012048	FUN
exon19	chr17	41209099	T	C	41277380	41277381	-	ENSG00000012048	FUN
exon19	chr17	41209099	T	G	41277380	41277381	-	ENSG00000012048	FUN
exon19	chr17	41209100	G	A	41277380	41277381	-	ENSG00000012048	LOF
exon19	chr17	41209100	G	T	41277380	41277381	-	ENSG00000012048	LOF
exon19	chr17	41209100	G	C	41277380	41277381	-	ENSG00000012048	LOF
exon19	chr17	41209101	G	T	41277380	41277381	-	ENSG00000012048	FUN
exon19	chr17	41209101	G	C	41277380	41277381	-	ENSG00000012048	FUN
exon19	chr17	41209101	G	A	41277380	41277381	-	ENSG00000012048	LOF
exon19	chr17	41209102	A	C	41277380	41277381	-	ENSG00000012048	FUN
exon19	chr17	41209102	A	G	41277380	41277381	-	ENSG00000012048	FUN
exon19	chr17	41209102	A	T	41277380	41277381	-	ENSG00000012048	FUN
exon19	chr17	41209103	C	G	41277380	41277381	-	ENSG00000012048	FUN
exon19	chr17	41209103	C	T	41277380	41277381	-	ENSG00000012048	LOF
exon19	chr17	41209103	C	A	41277380	41277381	-	ENSG00000012048	INT
exon19	chr17	41209104	C	T	41277380	41277381	-	ENSG00000012048	FUN
exon19	chr17	41209104	C	G	41277380	41277381	-	ENSG00000012048	LOF
exon19	chr17	41209104	C	A	41277380	41277381	-	ENSG00000012048	LOF
exon19	chr17	41209105	T	G	41277380	41277381	-	ENSG00000012048	FUN
exon19	chr17	41209105	T	A	41277380	41277381	-	ENSG00000012048	FUN
exon19	chr17	41209105	T	C	41277380	41277381	-	ENSG00000012048	FUN
exon19	chr17	41209106	T	C	41277380	41277381	-	ENSG00000012048	FUN
exon19	chr17	41209106	T	A	41277380	41277381	-	ENSG00000012048	FUN
exon19	chr17	41209106	T	G	41277380	41277381	-	ENSG00000012048	LOF
exon19	chr17	41209107	G	T	41277380	41277381	-	ENSG00000012048	FUN
exon19	chr17	41209107	G	C	41277380	41277381	-	ENSG00000012048	FUN
exon19	chr17	41209107	G	A	41277380	41277381	-	ENSG00000012048	LOF
exon19	chr17	41209108	G	A	41277380	41277381	-	ENSG00000012048	FUN
exon19	chr17	41209108	G	T	41277380	41277381	-	ENSG00000012048	INT
exon19	chr17	41209108	G	C	41277380	41277381	-	ENSG00000012048	INT
exon19	chr17	41209109	T	A	41277380	41277381	-	ENSG00000012048	FUN
exon19	chr17	41209109	T	C	41277380	41277381	-	ENSG00000012048	FUN
exon19	chr17	41209109	T	G	41277380	41277381	-	ENSG00000012048	LOF
exon19	chr17	41209110	G	C	41277380	41277381	-	ENSG00000012048	LOF
exon19	chr17	41209110	G	A	41277380	41277381	-	ENSG00000012048	LOF
exon19	chr17	41209110	G	T	41277380	41277381	-	ENSG00000012048	INT
exon19	chr17	41209111	G	T	41277380	41277381	-	ENSG00000012048	FUN
exon19	chr17	41209111	G	A	41277380	41277381	-	ENSG00000012048	FUN
exon19	chr17	41209111	G	C	41277380	41277381	-	ENSG00000012048	FUN
exon19	chr17	41209112	T	C	41277380	41277381	-	ENSG00000012048	FUN
exon19	chr17	41209112	T	G	41277380	41277381	-	ENSG00000012048	FUN
exon19	chr17	41209112	T	A	41277380	41277381	-	ENSG00000012048	FUN
exon19	chr17	41209113	T	A	41277380	41277381	-	ENSG00000012048	FUN
exon19	chr17	41209113	T	C	41277380	41277381	-	ENSG00000012048	FUN
exon19	chr17	41209113	T	G	41277380	41277381	-	ENSG00000012048	FUN
exon19	chr17	41209114	T	A	41277380	41277381	-	ENSG00000012048	FUN
exon19	chr17	41209114	T	C	41277380	41277381	-	ENSG00000012048	FUN
exon19	chr17	41209114	T	G	41277380	41277381	-	ENSG00000012048	FUN
exon19	chr17	41209115	C	A	41277380	41277381	-	ENSG00000012048	FUN
exon19	chr17	41209115	C	T	41277380	41277381	-	ENSG00000012048	FUN
exon19	chr17	41209115	C	G	41277380	41277381	-	ENSG00000012048	FUN
exon19	chr17	41209116	T	C	41277380	41277381	-	ENSG00000012048	FUN
exon19	chr17	41209116	T	G	41277380	41277381	-	ENSG00000012048	FUN
exon19	chr17	41209116	T	A	41277380	41277381	-	ENSG00000012048	LOF
exon19	chr17	41209117	T	A	41277380	41277381	-	ENSG00000012048	FUN
exon19	chr17	41209117	T	G	41277380	41277381	-	ENSG00000012048	FUN
exon19	chr17	41209117	T	C	41277380	41277381	-	ENSG00000012048	FUN
exon19	chr17	41209118	C	T	41277380	41277381	-	ENSG00000012048	LOF
exon19	chr17	41209118	C	A	41277380	41277381	-	ENSG00000012048	LOF
exon19	chr17	41209118	C	G	41277380	41277381	-	ENSG00000012048	INT
exon19	chr17	41209119	C	A	41277380	41277381	-	ENSG00000012048	LOF
exon19	chr17	41209119	C	G	41277380	41277381	-	ENSG00000012048	LOF
exon19	chr17	41209119	C	T	41277380	41277381	-	ENSG00000012048	LOF
exon19	chr17	41209120	A	C	41277380	41277381	-	ENSG00000012048	FUN
exon19	chr17	41209120	A	G	41277380	41277381	-	ENSG00000012048	FUN
exon19	chr17	41209120	A	T	41277380	41277381	-	ENSG00000012048	FUN
exon19	chr17	41209121	T	A	41277380	41277381	-	ENSG00000012048	FUN
exon19	chr17	41209121	T	C	41277380	41277381	-	ENSG00000012048	FUN
exon19	chr17	41209121	T	G	41277380	41277381	-	ENSG00000012048	FUN
exon19	chr17	41209122	T	G	41277380	41277381	-	ENSG00000012048	FUN
exon19	chr17	41209122	T	C	41277380	41277381	-	ENSG00000012048	INT
exon19	chr17	41209122	T	A	41277380	41277381	-	ENSG00000012048	INT
exon19	chr17	41209123	G	A	41277380	41277381	-	ENSG00000012048	FUN
exon19	chr17	41209123	G	C	41277380	41277381	-	ENSG00000012048	FUN
exon19	chr17	41209123	G	T	41277380	41277381	-	ENSG00000012048	FUN
exon19	chr17	41209124	A	G	41277380	41277381	-	ENSG00000012048	FUN
exon19	chr17	41209124	A	T	41277380	41277381	-	ENSG00000012048	LOF
exon19	chr17	41209125	C	T	41277380	41277381	-	ENSG00000012048	FUN
exon19	chr17	41209125	C	G	41277380	41277381	-	ENSG00000012048	INT
exon19	chr17	41209127	A	G	41277380	41277381	-	ENSG00000012048	FUN
exon19	chr17	41209127	A	C	41277380	41277381	-	ENSG00000012048	FUN
exon19	chr17	41209128	C	G	41277380	41277381	-	ENSG00000012048	FUN
exon19	chr17	41209129	A	G	41277380	41277381	-	ENSG00000012048	FUN
exon19	chr17	41209129	A	T	41277380	41277381	-	ENSG00000012048	LOF
exon19	chr17	41209129	A	C	41277380	41277381	-	ENSG00000012048	LOF
exon19	chr17	41209130	T	G	41277380	41277381	-	ENSG00000012048	LOF
exon19	chr17	41209130	T	A	41277380	41277381	-	ENSG00000012048	LOF
exon19	chr17	41209130	T	C	41277380	41277381	-	ENSG00000012048	LOF
exon19	chr17	41209131	C	T	41277380	41277381	-	ENSG00000012048	FUN
exon19	chr17	41209131	C	G	41277380	41277381	-	ENSG00000012048	LOF
exon19	chr17	41209131	C	A	41277380	41277381	-	ENSG00000012048	LOF
exon19	chr17	41209132	T	A	41277380	41277381	-	ENSG00000012048	FUN
exon19	chr17	41209132	T	C	41277380	41277381	-	ENSG00000012048	FUN
exon19	chr17	41209132	T	G	41277380	41277381	-	ENSG00000012048	FUN
exon19	chr17	41209133	C	T	41277380	41277381	-	ENSG00000012048	LOF
exon19	chr17	41209133	C	G	41277380	41277381	-	ENSG00000012048	LOF
exon19	chr17	41209133	C	A	41277380	41277381	-	ENSG00000012048	LOF
exon19	chr17	41209134	C	G	41277380	41277381	-	ENSG00000012048	LOF
exon19	chr17	41209134	C	A	41277380	41277381	-	ENSG00000012048	LOF
exon19	chr17	41209134	C	T	41277380	41277381	-	ENSG00000012048	LOF
exon19	chr17	41209135	T	A	41277380	41277381	-	ENSG00000012048	FUN
exon19	chr17	41209135	T	C	41277380	41277381	-	ENSG00000012048	FUN
exon19	chr17	41209135	T	G	41277380	41277381	-	ENSG00000012048	FUN
exon19	chr17	41209136	C	G	41277380	41277381	-	ENSG00000012048	FUN
exon19	chr17	41209136	C	A	41277380	41277381	-	ENSG00000012048	FUN
exon19	chr17	41209136	C	T	41277380	41277381	-	ENSG00000012048	INT
exon19	chr17	41209137	T	C	41277380	41277381	-	ENSG00000012048	FUN
exon19	chr17	41209137	T	G	41277380	41277381	-	ENSG00000012048	FUN
exon19	chr17	41209137	T	A	41277380	41277381	-	ENSG00000012048	LOF
exon19	chr17	41209138	G	A	41277380	41277381	-	ENSG00000012048	FUN
exon19	chr17	41209138	G	T	41277380	41277381	-	ENSG00000012048	FUN
exon19	chr17	41209138	G	C	41277380	41277381	-	ENSG00000012048	FUN
exon19	chr17	41209139	A	C	41277380	41277381	-	ENSG00000012048	LOF
exon19	chr17	41209139	A	G	41277380	41277381	-	ENSG00000012048	LOF
exon19	chr17	41209139	A	T	41277380	41277381	-	ENSG00000012048	LOF
exon19	chr17	41209140	C	T	41277380	41277381	-	ENSG00000012048	FUN
exon19	chr17	41209140	C	A	41277380	41277381	-	ENSG00000012048	LOF
exon19	chr17	41209140	C	G	41277380	41277381	-	ENSG00000012048	LOF
exon19	chr17	41209141	T	C	41277380	41277381	-	ENSG00000012048	FUN
exon19	chr17	41209141	T	A	41277380	41277381	-	ENSG00000012048	LOF
exon19	chr17	41209141	T	G	41277380	41277381	-	ENSG00000012048	INT
exon19	chr17	41209142	T	A	41277380	41277381	-	ENSG00000012048	FUN
exon19	chr17	41209142	T	G	41277380	41277381	-	ENSG00000012048	FUN
exon19	chr17	41209142	T	C	41277380	41277381	-	ENSG00000012048	LOF
exon19	chr17	41209143	C	G	41277380	41277381	-	ENSG00000012048	FUN
exon19	chr17	41209143	C	T	41277380	41277381	-	ENSG00000012048	LOF
exon19	chr17	41209143	C	A	41277380	41277381	-	ENSG00000012048	LOF
exon19	chr17	41209144	A	G	41277380	41277381	-	ENSG00000012048	FUN
exon19	chr17	41209144	A	T	41277380	41277381	-	ENSG00000012048	LOF
exon19	chr17	41209144	A	C	41277380	41277381	-	ENSG00000012048	LOF
exon19	chr17	41209145	A	T	41277380	41277381	-	ENSG00000012048	FUN
exon19	chr17	41209145	A	C	41277380	41277381	-	ENSG00000012048	LOF
exon19	chr17	41209145	A	G	41277380	41277381	-	ENSG00000012048	LOF
exon19	chr17	41209146	A	C	41277380	41277381	-	ENSG00000012048	LOF
exon19	chr17	41209146	A	T	41277380	41277381	-	ENSG00000012048	LOF
exon19	chr17	41209146	A	G	41277380	41277381	-	ENSG00000012048	LOF
exon19	chr17	41209147	A	C	41277380	41277381	-	ENSG00000012048	FUN
exon19	chr17	41209147	A	T	41277380	41277381	-	ENSG00000012048	FUN
exon19	chr17	41209147	A	G	41277380	41277381	-	ENSG00000012048	FUN
exon19	chr17	41209148	T	C	41277380	41277381	-	ENSG00000012048	FUN
exon19	chr17	41209148	T	G	41277380	41277381	-	ENSG00000012048	FUN
exon19	chr17	41209148	T	A	41277380	41277381	-	ENSG00000012048	FUN
exon19	chr17	41209149	C	G	41277380	41277381	-	ENSG00000012048	FUN
exon19	chr17	41209149	C	A	41277380	41277381	-	ENSG00000012048	FUN
exon19	chr17	41209149	C	T	41277380	41277381	-	ENSG00000012048	FUN
exon19	chr17	41209150	A	G	41277380	41277381	-	ENSG00000012048	FUN
exon19	chr17	41209150	A	C	41277380	41277381	-	ENSG00000012048	FUN
exon19	chr17	41209150	A	T	41277380	41277381	-	ENSG00000012048	FUN
exon19	chr17	41209151	T	A	41277380	41277381	-	ENSG00000012048	FUN
exon19	chr17	41209151	T	G	41277380	41277381	-	ENSG00000012048	FUN
exon19	chr17	41209151	T	C	41277380	41277381	-	ENSG00000012048	FUN
exon19	chr17	41209152	G	T	41277380	41277381	-	ENSG00000012048	FUN
exon19	chr17	41209152	G	C	41277380	41277381	-	ENSG00000012048	FUN
exon19	chr17	41209152	G	A	41277380	41277381	-	ENSG00000012048	FUN
exon19	chr17	41209153	C	T	41277380	41277381	-	ENSG00000012048	LOF
exon19	chr17	41209153	C	G	41277380	41277381	-	ENSG00000012048	LOF
exon19	chr17	41209153	C	A	41277380	41277381	-	ENSG00000012048	LOF
exon19	chr17	41209154	T	G	41277380	41277381	-	ENSG00000012048	LOF
exon19	chr17	41209154	T	C	41277380	41277381	-	ENSG00000012048	LOF
exon19	chr17	41209154	T	A	41277380	41277381	-	ENSG00000012048	LOF
exon19	chr17	41209155	G	C	41277380	41277381	-	ENSG00000012048	INT
exon19	chr17	41209155	G	T	41277380	41277381	-	ENSG00000012048	INT
exon19	chr17	41209155	G	A	41277380	41277381	-	ENSG00000012048	INT
exon19	chr17	41209156	A	G	41277380	41277381	-	ENSG00000012048	FUN
exon19	chr17	41209156	A	C	41277380	41277381	-	ENSG00000012048	FUN
exon19	chr17	41209156	A	T	41277380	41277381	-	ENSG00000012048	FUN
exon19	chr17	41209157	A	T	41277380	41277381	-	ENSG00000012048	FUN
exon19	chr17	41209157	A	G	41277380	41277381	-	ENSG00000012048	FUN
exon19	chr17	41209157	A	C	41277380	41277381	-	ENSG00000012048	FUN
exon19	chr17	41209158	A	T	41277380	41277381	-	ENSG00000012048	FUN
exon19	chr17	41209158	A	G	41277380	41277381	-	ENSG00000012048	FUN
exon19	chr17	41209158	A	C	41277380	41277381	-	ENSG00000012048	FUN
exon19	chr17	41209159	G	T	41277380	41277381	-	ENSG00000012048	FUN
exon19	chr17	41209159	G	C	41277380	41277381	-	ENSG00000012048	FUN
exon19	chr17	41209159	G	A	41277380	41277381	-	ENSG00000012048	FUN
exon19	chr17	41209160	A	T	41277380	41277381	-	ENSG00000012048	FUN
exon19	chr17	41209160	A	G	41277380	41277381	-	ENSG00000012048	FUN
exon19	chr17	41209160	A	C	41277380	41277381	-	ENSG00000012048	FUN
exon19	chr17	41209161	A	T	41277380	41277381	-	ENSG00000012048	FUN
exon19	chr17	41209161	A	G	41277380	41277381	-	ENSG00000012048	FUN
exon19	chr17	41209161	A	C	41277380	41277381	-	ENSG00000012048	FUN
exon19	chr17	41209162	A	T	41277380	41277381	-	ENSG00000012048	FUN
exon19	chr17	41209162	A	G	41277380	41277381	-	ENSG00000012048	FUN
exon19	chr17	41209162	A	C	41277380	41277381	-	ENSG00000012048	FUN
exon18	chr17	41215320	T	A	41277380	41277381	-	ENSG00000012048	FUN
exon18	chr17	41215320	T	C	41277380	41277381	-	ENSG00000012048	FUN
exon18	chr17	41215320	T	G	41277380	41277381	-	ENSG00000012048	FUN
exon18	chr17	41215321	C	T	41277380	41277381	-	ENSG00000012048	FUN
exon18	chr17	41215321	C	A	41277380	41277381	-	ENSG00000012048	FUN
exon18	chr17	41215321	C	G	41277380	41277381	-	ENSG00000012048	FUN
exon18	chr17	41215322	T	C	41277380	41277381	-	ENSG00000012048	FUN
exon18	chr17	41215322	T	A	41277380	41277381	-	ENSG00000012048	FUN
exon18	chr17	41215322	T	G	41277380	41277381	-	ENSG00000012048	FUN
exon18	chr17	41215323	G	C	41277380	41277381	-	ENSG00000012048	FUN
exon18	chr17	41215324	G	T	41277380	41277381	-	ENSG00000012048	FUN
exon18	chr17	41215324	G	A	41277380	41277381	-	ENSG00000012048	FUN
exon18	chr17	41215324	G	C	41277380	41277381	-	ENSG00000012048	FUN
exon18	chr17	41215325	T	C	41277380	41277381	-	ENSG00000012048	FUN
exon18	chr17	41215325	T	A	41277380	41277381	-	ENSG00000012048	FUN
exon18	chr17	41215325	T	G	41277380	41277381	-	ENSG00000012048	FUN
exon18	chr17	41215326	T	C	41277380	41277381	-	ENSG00000012048	FUN
exon18	chr17	41215326	T	A	41277380	41277381	-	ENSG00000012048	FUN
exon18	chr17	41215326	T	G	41277380	41277381	-	ENSG00000012048	FUN
exon18	chr17	41215327	A	C	41277380	41277381	-	ENSG00000012048	FUN
exon18	chr17	41215327	A	G	41277380	41277381	-	ENSG00000012048	FUN
exon18	chr17	41215327	A	T	41277380	41277381	-	ENSG00000012048	FUN
exon18	chr17	41215328	G	C	41277380	41277381	-	ENSG00000012048	FUN
exon18	chr17	41215328	G	T	41277380	41277381	-	ENSG00000012048	FUN
exon18	chr17	41215328	G	A	41277380	41277381	-	ENSG00000012048	FUN
exon18	chr17	41215329	T	C	41277380	41277381	-	ENSG00000012048	FUN
exon18	chr17	41215329	T	A	41277380	41277381	-	ENSG00000012048	FUN
exon18	chr17	41215329	T	G	41277380	41277381	-	ENSG00000012048	FUN
exon18	chr17	41215330	T	C	41277380	41277381	-	ENSG00000012048	FUN
exon18	chr17	41215330	T	A	41277380	41277381	-	ENSG00000012048	FUN
exon18	chr17	41215330	T	G	41277380	41277381	-	ENSG00000012048	FUN
exon18	chr17	41215331	T	G	41277380	41277381	-	ENSG00000012048	FUN
exon18	chr17	41215331	T	C	41277380	41277381	-	ENSG00000012048	FUN
exon18	chr17	41215331	T	A	41277380	41277381	-	ENSG00000012048	FUN
exon18	chr17	41215332	G	T	41277380	41277381	-	ENSG00000012048	FUN
exon18	chr17	41215332	G	C	41277380	41277381	-	ENSG00000012048	FUN
exon18	chr17	41215332	G	A	41277380	41277381	-	ENSG00000012048	FUN
exon18	chr17	41215333	T	C	41277380	41277381	-	ENSG00000012048	FUN
exon18	chr17	41215333	T	A	41277380	41277381	-	ENSG00000012048	FUN
exon18	chr17	41215333	T	G	41277380	41277381	-	ENSG00000012048	FUN
exon18	chr17	41215334	A	C	41277380	41277381	-	ENSG00000012048	FUN
exon18	chr17	41215334	A	G	41277380	41277381	-	ENSG00000012048	FUN
exon18	chr17	41215334	A	T	41277380	41277381	-	ENSG00000012048	FUN
exon18	chr17	41215335	A	C	41277380	41277381	-	ENSG00000012048	FUN
exon18	chr17	41215335	A	T	41277380	41277381	-	ENSG00000012048	FUN
exon18	chr17	41215335	A	G	41277380	41277381	-	ENSG00000012048	FUN
exon18	chr17	41215336	C	G	41277380	41277381	-	ENSG00000012048	FUN
exon18	chr17	41215336	C	A	41277380	41277381	-	ENSG00000012048	FUN
exon18	chr17	41215336	C	T	41277380	41277381	-	ENSG00000012048	FUN
exon18	chr17	41215337	A	C	41277380	41277381	-	ENSG00000012048	FUN
exon18	chr17	41215337	A	T	41277380	41277381	-	ENSG00000012048	FUN
exon18	chr17	41215337	A	G	41277380	41277381	-	ENSG00000012048	FUN
exon18	chr17	41215338	T	A	41277380	41277381	-	ENSG00000012048	FUN
exon18	chr17	41215338	T	C	41277380	41277381	-	ENSG00000012048	FUN
exon18	chr17	41215338	T	G	41277380	41277381	-	ENSG00000012048	FUN
exon18	chr17	41215339	C	G	41277380	41277381	-	ENSG00000012048	FUN
exon18	chr17	41215339	C	T	41277380	41277381	-	ENSG00000012048	FUN
exon18	chr17	41215339	C	A	41277380	41277381	-	ENSG00000012048	FUN
exon18	chr17	41215340	A	G	41277380	41277381	-	ENSG00000012048	FUN
exon18	chr17	41215340	A	C	41277380	41277381	-	ENSG00000012048	FUN
exon18	chr17	41215340	A	T	41277380	41277381	-	ENSG00000012048	FUN
exon18	chr17	41215341	A	G	41277380	41277381	-	ENSG00000012048	FUN
exon18	chr17	41215341	A	C	41277380	41277381	-	ENSG00000012048	FUN
exon18	chr17	41215341	A	T	41277380	41277381	-	ENSG00000012048	FUN
exon18	chr17	41215342	G	A	41277380	41277381	-	ENSG00000012048	FUN
exon18	chr17	41215342	G	T	41277380	41277381	-	ENSG00000012048	FUN
exon18	chr17	41215342	G	C	41277380	41277381	-	ENSG00000012048	FUN
exon18	chr17	41215343	T	G	41277380	41277381	-	ENSG00000012048	FUN
exon18	chr17	41215343	T	A	41277380	41277381	-	ENSG00000012048	FUN
exon18	chr17	41215343	T	C	41277380	41277381	-	ENSG00000012048	FUN
exon18	chr17	41215344	A	T	41277380	41277381	-	ENSG00000012048	FUN
exon18	chr17	41215344	A	G	41277380	41277381	-	ENSG00000012048	FUN
exon18	chr17	41215344	A	C	41277380	41277381	-	ENSG00000012048	FUN
exon18	chr17	41215345	C	G	41277380	41277381	-	ENSG00000012048	FUN
exon18	chr17	41215345	C	A	41277380	41277381	-	ENSG00000012048	FUN
exon18	chr17	41215345	C	T	41277380	41277381	-	ENSG00000012048	FUN
exon18	chr17	41215346	T	C	41277380	41277381	-	ENSG00000012048	FUN
exon18	chr17	41215346	T	G	41277380	41277381	-	ENSG00000012048	FUN
exon18	chr17	41215346	T	A	41277380	41277381	-	ENSG00000012048	FUN
exon18	chr17	41215347	T	A	41277380	41277381	-	ENSG00000012048	FUN
exon18	chr17	41215347	T	C	41277380	41277381	-	ENSG00000012048	FUN
exon18	chr17	41215347	T	G	41277380	41277381	-	ENSG00000012048	FUN
exon18	chr17	41215348	A	G	41277380	41277381	-	ENSG00000012048	FUN
exon18	chr17	41215348	A	C	41277380	41277381	-	ENSG00000012048	LOF
exon18	chr17	41215348	A	T	41277380	41277381	-	ENSG00000012048	INT
exon18	chr17	41215349	C	G	41277380	41277381	-	ENSG00000012048	LOF
exon18	chr17	41215349	C	A	41277380	41277381	-	ENSG00000012048	LOF
exon18	chr17	41215349	C	T	41277380	41277381	-	ENSG00000012048	LOF
exon18	chr17	41215350	C	G	41277380	41277381	-	ENSG00000012048	FUN
exon18	chr17	41215350	C	T	41277380	41277381	-	ENSG00000012048	FUN
exon18	chr17	41215350	C	A	41277380	41277381	-	ENSG00000012048	FUN
exon18	chr17	41215351	T	A	41277380	41277381	-	ENSG00000012048	FUN
exon18	chr17	41215351	T	G	41277380	41277381	-	ENSG00000012048	FUN
exon18	chr17	41215351	T	C	41277380	41277381	-	ENSG00000012048	FUN
exon18	chr17	41215352	C	A	41277380	41277381	-	ENSG00000012048	LOF
exon18	chr17	41215352	C	T	41277380	41277381	-	ENSG00000012048	LOF
exon18	chr17	41215352	C	G	41277380	41277381	-	ENSG00000012048	INT
exon18	chr17	41215353	A	C	41277380	41277381	-	ENSG00000012048	FUN
exon18	chr17	41215353	A	G	41277380	41277381	-	ENSG00000012048	FUN
exon18	chr17	41215353	A	T	41277380	41277381	-	ENSG00000012048	FUN
exon18	chr17	41215354	T	G	41277380	41277381	-	ENSG00000012048	FUN
exon18	chr17	41215354	T	C	41277380	41277381	-	ENSG00000012048	FUN
exon18	chr17	41215354	T	A	41277380	41277381	-	ENSG00000012048	FUN
exon18	chr17	41215355	T	A	41277380	41277381	-	ENSG00000012048	FUN
exon18	chr17	41215355	T	C	41277380	41277381	-	ENSG00000012048	FUN
exon18	chr17	41215355	T	G	41277380	41277381	-	ENSG00000012048	FUN
exon18	chr17	41215356	C	A	41277380	41277381	-	ENSG00000012048	FUN
exon18	chr17	41215356	C	T	41277380	41277381	-	ENSG00000012048	FUN
exon18	chr17	41215356	C	G	41277380	41277381	-	ENSG00000012048	FUN
exon18	chr17	41215357	A	T	41277380	41277381	-	ENSG00000012048	FUN
exon18	chr17	41215357	A	C	41277380	41277381	-	ENSG00000012048	FUN
exon18	chr17	41215357	A	G	41277380	41277381	-	ENSG00000012048	INT
exon18	chr17	41215358	G	T	41277380	41277381	-	ENSG00000012048	FUN
exon18	chr17	41215358	G	C	41277380	41277381	-	ENSG00000012048	FUN
exon18	chr17	41215358	G	A	41277380	41277381	-	ENSG00000012048	FUN
exon18	chr17	41215359	C	A	41277380	41277381	-	ENSG00000012048	FUN
exon18	chr17	41215359	C	T	41277380	41277381	-	ENSG00000012048	FUN
exon18	chr17	41215359	C	G	41277380	41277381	-	ENSG00000012048	FUN
exon18	chr17	41215360	A	C	41277380	41277381	-	ENSG00000012048	FUN
exon18	chr17	41215360	A	G	41277380	41277381	-	ENSG00000012048	FUN
exon18	chr17	41215360	A	T	41277380	41277381	-	ENSG00000012048	FUN
exon18	chr17	41215361	T	C	41277380	41277381	-	ENSG00000012048	FUN
exon18	chr17	41215361	T	G	41277380	41277381	-	ENSG00000012048	FUN
exon18	chr17	41215361	T	A	41277380	41277381	-	ENSG00000012048	FUN
exon18	chr17	41215362	T	A	41277380	41277381	-	ENSG00000012048	FUN
exon18	chr17	41215362	T	G	41277380	41277381	-	ENSG00000012048	FUN
exon18	chr17	41215362	T	C	41277380	41277381	-	ENSG00000012048	FUN
exon18	chr17	41215363	T	G	41277380	41277381	-	ENSG00000012048	FUN
exon18	chr17	41215363	T	A	41277380	41277381	-	ENSG00000012048	FUN
exon18	chr17	41215363	T	C	41277380	41277381	-	ENSG00000012048	FUN
exon18	chr17	41215364	T	C	41277380	41277381	-	ENSG00000012048	FUN
exon18	chr17	41215364	T	G	41277380	41277381	-	ENSG00000012048	FUN
exon18	chr17	41215364	T	A	41277380	41277381	-	ENSG00000012048	LOF
exon18	chr17	41215365	T	C	41277380	41277381	-	ENSG00000012048	FUN
exon18	chr17	41215365	T	A	41277380	41277381	-	ENSG00000012048	FUN
exon18	chr17	41215365	T	G	41277380	41277381	-	ENSG00000012048	FUN
exon18	chr17	41215366	C	G	41277380	41277381	-	ENSG00000012048	FUN
exon18	chr17	41215366	C	T	41277380	41277381	-	ENSG00000012048	FUN
exon18	chr17	41215366	C	A	41277380	41277381	-	ENSG00000012048	FUN
exon18	chr17	41215367	T	C	41277380	41277381	-	ENSG00000012048	FUN
exon18	chr17	41215367	T	G	41277380	41277381	-	ENSG00000012048	FUN
exon18	chr17	41215367	T	A	41277380	41277381	-	ENSG00000012048	LOF
exon18	chr17	41215368	T	G	41277380	41277381	-	ENSG00000012048	FUN
exon18	chr17	41215368	T	A	41277380	41277381	-	ENSG00000012048	FUN
exon18	chr17	41215368	T	C	41277380	41277381	-	ENSG00000012048	FUN
exon18	chr17	41215369	T	C	41277380	41277381	-	ENSG00000012048	FUN
exon18	chr17	41215369	T	A	41277380	41277381	-	ENSG00000012048	FUN
exon18	chr17	41215369	T	G	41277380	41277381	-	ENSG00000012048	FUN
exon18	chr17	41215370	C	G	41277380	41277381	-	ENSG00000012048	FUN
exon18	chr17	41215370	C	T	41277380	41277381	-	ENSG00000012048	FUN
exon18	chr17	41215370	C	A	41277380	41277381	-	ENSG00000012048	LOF
exon18	chr17	41215371	T	C	41277380	41277381	-	ENSG00000012048	FUN
exon18	chr17	41215371	T	A	41277380	41277381	-	ENSG00000012048	FUN
exon18	chr17	41215371	T	G	41277380	41277381	-	ENSG00000012048	FUN
exon18	chr17	41215372	T	C	41277380	41277381	-	ENSG00000012048	FUN
exon18	chr17	41215372	T	G	41277380	41277381	-	ENSG00000012048	FUN
exon18	chr17	41215372	T	A	41277380	41277381	-	ENSG00000012048	FUN
exon18	chr17	41215373	T	G	41277380	41277381	-	ENSG00000012048	FUN
exon18	chr17	41215373	T	C	41277380	41277381	-	ENSG00000012048	FUN
exon18	chr17	41215373	T	A	41277380	41277381	-	ENSG00000012048	LOF
exon18	chr17	41215374	A	G	41277380	41277381	-	ENSG00000012048	FUN
exon18	chr17	41215374	A	T	41277380	41277381	-	ENSG00000012048	FUN
exon18	chr17	41215374	A	C	41277380	41277381	-	ENSG00000012048	FUN
exon18	chr17	41215375	A	C	41277380	41277381	-	ENSG00000012048	FUN
exon18	chr17	41215375	A	G	41277380	41277381	-	ENSG00000012048	FUN
exon18	chr17	41215375	A	T	41277380	41277381	-	ENSG00000012048	FUN
exon18	chr17	41215376	T	A	41277380	41277381	-	ENSG00000012048	FUN
exon18	chr17	41215376	T	C	41277380	41277381	-	ENSG00000012048	FUN
exon18	chr17	41215376	T	G	41277380	41277381	-	ENSG00000012048	FUN
exon18	chr17	41215377	A	T	41277380	41277381	-	ENSG00000012048	FUN
exon18	chr17	41215377	A	C	41277380	41277381	-	ENSG00000012048	FUN
exon18	chr17	41215377	A	G	41277380	41277381	-	ENSG00000012048	FUN
exon18	chr17	41215378	G	C	41277380	41277381	-	ENSG00000012048	FUN
exon18	chr17	41215378	G	T	41277380	41277381	-	ENSG00000012048	INT
exon18	chr17	41215378	G	A	41277380	41277381	-	ENSG00000012048	INT
exon18	chr17	41215379	A	C	41277380	41277381	-	ENSG00000012048	FUN
exon18	chr17	41215379	A	T	41277380	41277381	-	ENSG00000012048	FUN
exon18	chr17	41215379	A	G	41277380	41277381	-	ENSG00000012048	LOF
exon18	chr17	41215380	C	T	41277380	41277381	-	ENSG00000012048	FUN
exon18	chr17	41215380	C	A	41277380	41277381	-	ENSG00000012048	FUN
exon18	chr17	41215380	C	G	41277380	41277381	-	ENSG00000012048	FUN
exon18	chr17	41215381	T	A	41277380	41277381	-	ENSG00000012048	FUN
exon18	chr17	41215381	T	C	41277380	41277381	-	ENSG00000012048	FUN
exon18	chr17	41215381	T	G	41277380	41277381	-	ENSG00000012048	LOF
exon18	chr17	41215382	G	T	41277380	41277381	-	ENSG00000012048	FUN
exon18	chr17	41215382	G	C	41277380	41277381	-	ENSG00000012048	FUN
exon18	chr17	41215382	G	A	41277380	41277381	-	ENSG00000012048	LOF
exon18	chr17	41215385	T	A	41277380	41277381	-	ENSG00000012048	FUN
exon18	chr17	41215385	T	C	41277380	41277381	-	ENSG00000012048	FUN
exon18	chr17	41215386	C	G	41277380	41277381	-	ENSG00000012048	FUN
exon18	chr17	41215386	C	A	41277380	41277381	-	ENSG00000012048	FUN
exon18	chr17	41215386	C	T	41277380	41277381	-	ENSG00000012048	FUN
exon18	chr17	41215387	A	G	41277380	41277381	-	ENSG00000012048	FUN
exon18	chr17	41215387	A	T	41277380	41277381	-	ENSG00000012048	LOF
exon18	chr17	41215387	A	C	41277380	41277381	-	ENSG00000012048	LOF
exon18	chr17	41215388	C	G	41277380	41277381	-	ENSG00000012048	FUN
exon18	chr17	41215388	C	T	41277380	41277381	-	ENSG00000012048	FUN
exon18	chr17	41215388	C	A	41277380	41277381	-	ENSG00000012048	FUN
exon18	chr17	41215389	C	G	41277380	41277381	-	ENSG00000012048	LOF
exon18	chr17	41215389	C	A	41277380	41277381	-	ENSG00000012048	LOF
exon18	chr17	41215389	C	T	41277380	41277381	-	ENSG00000012048	LOF
exon18	chr17	41215390	C	T	41277380	41277381	-	ENSG00000012048	LOF
exon18	chr17	41215390	C	A	41277380	41277381	-	ENSG00000012048	LOF
exon18	chr17	41215390	C	G	41277380	41277381	-	ENSG00000012048	INT
exon18	chr17	41215391	C	G	41277380	41277381	-	ENSG00000012048	LOF
exon18	chr17	41215391	C	T	41277380	41277381	-	ENSG00000012048	LOF
exon18	chr17	41215391	C	A	41277380	41277381	-	ENSG00000012048	LOF
exon18	chr17	41215392	T	G	41277380	41277381	-	ENSG00000012048	LOF
exon18	chr17	41215392	T	C	41277380	41277381	-	ENSG00000012048	INT
exon18	chr17	41215392	T	A	41277380	41277381	-	ENSG00000012048	INT
exon18	chr17	41215393	A	C	41277380	41277381	-	ENSG00000012048	FUN
exon18	chr17	41215393	A	T	41277380	41277381	-	ENSG00000012048	FUN
exon18	chr17	41215393	A	G	41277380	41277381	-	ENSG00000012048	INT
exon18	chr17	41215394	A	C	41277380	41277381	-	ENSG00000012048	FUN
exon18	chr17	41215394	A	G	41277380	41277381	-	ENSG00000012048	FUN
exon18	chr17	41215394	A	T	41277380	41277381	-	ENSG00000012048	FUN
exon18	chr17	41215395	A	G	41277380	41277381	-	ENSG00000012048	FUN
exon18	chr17	41215395	A	C	41277380	41277381	-	ENSG00000012048	FUN
exon18	chr17	41215395	A	T	41277380	41277381	-	ENSG00000012048	FUN
exon18	chr17	41215396	G	A	41277380	41277381	-	ENSG00000012048	FUN
exon18	chr17	41215396	G	T	41277380	41277381	-	ENSG00000012048	FUN
exon18	chr17	41215396	G	C	41277380	41277381	-	ENSG00000012048	FUN
exon18	chr17	41215397	A	C	41277380	41277381	-	ENSG00000012048	FUN
exon18	chr17	41215397	A	T	41277380	41277381	-	ENSG00000012048	FUN
exon18	chr17	41215397	A	G	41277380	41277381	-	ENSG00000012048	FUN
exon18	chr17	41215398	G	T	41277380	41277381	-	ENSG00000012048	FUN
exon18	chr17	41215398	G	A	41277380	41277381	-	ENSG00000012048	FUN
exon18	chr17	41215398	G	C	41277380	41277381	-	ENSG00000012048	FUN
exon18	chr17	41215399	A	C	41277380	41277381	-	ENSG00000012048	FUN
exon18	chr17	41215399	A	G	41277380	41277381	-	ENSG00000012048	FUN
exon18	chr17	41215399	A	T	41277380	41277381	-	ENSG00000012048	FUN
exon18	chr17	41215400	T	G	41277380	41277381	-	ENSG00000012048	FUN
exon18	chr17	41215400	T	C	41277380	41277381	-	ENSG00000012048	FUN
exon18	chr17	41215400	T	A	41277380	41277381	-	ENSG00000012048	FUN
exon18	chr17	41215401	C	T	41277380	41277381	-	ENSG00000012048	FUN
exon18	chr17	41215401	C	A	41277380	41277381	-	ENSG00000012048	FUN
exon18	chr17	41215401	C	G	41277380	41277381	-	ENSG00000012048	FUN
exon18	chr17	41215402	A	G	41277380	41277381	-	ENSG00000012048	FUN
exon18	chr17	41215402	A	T	41277380	41277381	-	ENSG00000012048	LOF
exon18	chr17	41215402	A	C	41277380	41277381	-	ENSG00000012048	INT
exon18	chr17	41215403	T	G	41277380	41277381	-	ENSG00000012048	FUN
exon18	chr17	41215403	T	C	41277380	41277381	-	ENSG00000012048	FUN
exon18	chr17	41215403	T	A	41277380	41277381	-	ENSG00000012048	FUN
exon18	chr17	41215404	A	T	41277380	41277381	-	ENSG00000012048	FUN
exon18	chr17	41215404	A	G	41277380	41277381	-	ENSG00000012048	FUN
exon18	chr17	41215404	A	C	41277380	41277381	-	ENSG00000012048	FUN
exon18	chr17	41215405	G	A	41277380	41277381	-	ENSG00000012048	FUN
exon18	chr17	41215405	G	C	41277380	41277381	-	ENSG00000012048	FUN
exon18	chr17	41215405	G	T	41277380	41277381	-	ENSG00000012048	INT
exon18	chr17	41215406	A	G	41277380	41277381	-	ENSG00000012048	FUN
exon18	chr17	41215406	A	T	41277380	41277381	-	ENSG00000012048	FUN
exon18	chr17	41215406	A	C	41277380	41277381	-	ENSG00000012048	FUN
exon18	chr17	41215407	A	C	41277380	41277381	-	ENSG00000012048	FUN
exon18	chr17	41215407	A	T	41277380	41277381	-	ENSG00000012048	FUN
exon18	chr17	41215407	A	G	41277380	41277381	-	ENSG00000012048	FUN
exon18	chr17	41215408	A	G	41277380	41277381	-	ENSG00000012048	FUN
exon18	chr17	41215408	A	C	41277380	41277381	-	ENSG00000012048	FUN
exon18	chr17	41215408	A	T	41277380	41277381	-	ENSG00000012048	FUN
exon18	chr17	41215409	A	T	41277380	41277381	-	ENSG00000012048	FUN
exon18	chr17	41215409	A	C	41277380	41277381	-	ENSG00000012048	FUN
exon18	chr17	41215409	A	G	41277380	41277381	-	ENSG00000012048	FUN
exon18	chr17	41215410	G	T	41277380	41277381	-	ENSG00000012048	FUN
exon18	chr17	41215410	G	C	41277380	41277381	-	ENSG00000012048	FUN
exon18	chr17	41215410	G	A	41277380	41277381	-	ENSG00000012048	FUN
exon18	chr17	41215411	A	C	41277380	41277381	-	ENSG00000012048	FUN
exon18	chr17	41215411	A	T	41277380	41277381	-	ENSG00000012048	FUN
exon18	chr17	41215411	A	G	41277380	41277381	-	ENSG00000012048	FUN
exon18	chr17	41215412	C	A	41277380	41277381	-	ENSG00000012048	FUN
exon18	chr17	41215412	C	G	41277380	41277381	-	ENSG00000012048	FUN
exon18	chr17	41215412	C	T	41277380	41277381	-	ENSG00000012048	FUN
exon18	chr17	41215413	A	C	41277380	41277381	-	ENSG00000012048	FUN
exon18	chr17	41215413	A	G	41277380	41277381	-	ENSG00000012048	FUN
exon18	chr17	41215413	A	T	41277380	41277381	-	ENSG00000012048	FUN
exon18	chr17	41215414	G	C	41277380	41277381	-	ENSG00000012048	FUN
exon18	chr17	41215414	G	A	41277380	41277381	-	ENSG00000012048	FUN
exon18	chr17	41215414	G	T	41277380	41277381	-	ENSG00000012048	FUN
exon18	chr17	41215415	G	T	41277380	41277381	-	ENSG00000012048	FUN
exon18	chr17	41215415	G	C	41277380	41277381	-	ENSG00000012048	FUN
exon18	chr17	41215415	G	A	41277380	41277381	-	ENSG00000012048	INT
exon18	chr17	41215416	T	G	41277380	41277381	-	ENSG00000012048	FUN
exon18	chr17	41215416	T	C	41277380	41277381	-	ENSG00000012048	FUN
exon18	chr17	41215416	T	A	41277380	41277381	-	ENSG00000012048	FUN
exon18	chr17	41215417	T	G	41277380	41277381	-	ENSG00000012048	FUN
exon18	chr17	41215417	T	C	41277380	41277381	-	ENSG00000012048	FUN
exon18	chr17	41215417	T	A	41277380	41277381	-	ENSG00000012048	FUN
exon18	chr17	41215418	A	T	41277380	41277381	-	ENSG00000012048	FUN
exon18	chr17	41215418	A	G	41277380	41277381	-	ENSG00000012048	FUN
exon18	chr17	41215418	A	C	41277380	41277381	-	ENSG00000012048	FUN
exon18	chr17	41215419	C	T	41277380	41277381	-	ENSG00000012048	FUN
exon18	chr17	41215419	C	G	41277380	41277381	-	ENSG00000012048	FUN
exon18	chr17	41215419	C	A	41277380	41277381	-	ENSG00000012048	FUN
exon18	chr17	41215420	A	T	41277380	41277381	-	ENSG00000012048	FUN
exon18	chr17	41215420	A	G	41277380	41277381	-	ENSG00000012048	FUN
exon18	chr17	41215420	A	C	41277380	41277381	-	ENSG00000012048	INT
exon17	chr17	41215881	T	G	41277380	41277381	-	ENSG00000012048	FUN
exon17	chr17	41215881	T	A	41277380	41277381	-	ENSG00000012048	FUN
exon17	chr17	41215881	T	C	41277380	41277381	-	ENSG00000012048	FUN
exon17	chr17	41215882	T	A	41277380	41277381	-	ENSG00000012048	FUN
exon17	chr17	41215882	T	C	41277380	41277381	-	ENSG00000012048	FUN
exon17	chr17	41215882	T	G	41277380	41277381	-	ENSG00000012048	FUN
exon17	chr17	41215883	A	C	41277380	41277381	-	ENSG00000012048	FUN
exon17	chr17	41215883	A	G	41277380	41277381	-	ENSG00000012048	FUN
exon17	chr17	41215883	A	T	41277380	41277381	-	ENSG00000012048	FUN
exon17	chr17	41215884	T	A	41277380	41277381	-	ENSG00000012048	LOF
exon17	chr17	41215884	T	G	41277380	41277381	-	ENSG00000012048	LOF
exon17	chr17	41215884	T	C	41277380	41277381	-	ENSG00000012048	LOF
exon17	chr17	41215885	A	C	41277380	41277381	-	ENSG00000012048	LOF
exon17	chr17	41215885	A	T	41277380	41277381	-	ENSG00000012048	LOF
exon17	chr17	41215885	A	G	41277380	41277381	-	ENSG00000012048	LOF
exon17	chr17	41215886	C	A	41277380	41277381	-	ENSG00000012048	LOF
exon17	chr17	41215886	C	T	41277380	41277381	-	ENSG00000012048	LOF
exon17	chr17	41215886	C	G	41277380	41277381	-	ENSG00000012048	LOF
exon17	chr17	41215887	T	A	41277380	41277381	-	ENSG00000012048	LOF
exon17	chr17	41215887	T	G	41277380	41277381	-	ENSG00000012048	LOF
exon17	chr17	41215887	T	C	41277380	41277381	-	ENSG00000012048	LOF
exon17	chr17	41215888	T	C	41277380	41277381	-	ENSG00000012048	FUN
exon17	chr17	41215888	T	G	41277380	41277381	-	ENSG00000012048	LOF
exon17	chr17	41215888	T	A	41277380	41277381	-	ENSG00000012048	INT
exon17	chr17	41215889	A	C	41277380	41277381	-	ENSG00000012048	LOF
exon17	chr17	41215889	A	T	41277380	41277381	-	ENSG00000012048	LOF
exon17	chr17	41215889	A	G	41277380	41277381	-	ENSG00000012048	LOF
exon17	chr17	41215890	C	T	41277380	41277381	-	ENSG00000012048	LOF
exon17	chr17	41215890	C	A	41277380	41277381	-	ENSG00000012048	LOF
exon17	chr17	41215890	C	G	41277380	41277381	-	ENSG00000012048	LOF
exon17	chr17	41215891	A	G	41277380	41277381	-	ENSG00000012048	LOF
exon17	chr17	41215891	A	C	41277380	41277381	-	ENSG00000012048	LOF
exon17	chr17	41215891	A	T	41277380	41277381	-	ENSG00000012048	LOF
exon17	chr17	41215892	G	T	41277380	41277381	-	ENSG00000012048	FUN
exon17	chr17	41215892	G	A	41277380	41277381	-	ENSG00000012048	FUN
exon17	chr17	41215892	G	C	41277380	41277381	-	ENSG00000012048	FUN
exon17	chr17	41215893	A	G	41277380	41277381	-	ENSG00000012048	FUN
exon17	chr17	41215893	A	T	41277380	41277381	-	ENSG00000012048	FUN
exon17	chr17	41215893	A	C	41277380	41277381	-	ENSG00000012048	FUN
exon17	chr17	41215894	A	C	41277380	41277381	-	ENSG00000012048	FUN
exon17	chr17	41215894	A	G	41277380	41277381	-	ENSG00000012048	FUN
exon17	chr17	41215894	A	T	41277380	41277381	-	ENSG00000012048	FUN
exon17	chr17	41215895	A	G	41277380	41277381	-	ENSG00000012048	FUN
exon17	chr17	41215895	A	T	41277380	41277381	-	ENSG00000012048	LOF
exon17	chr17	41215895	A	C	41277380	41277381	-	ENSG00000012048	LOF
exon17	chr17	41215896	T	G	41277380	41277381	-	ENSG00000012048	FUN
exon17	chr17	41215896	T	A	41277380	41277381	-	ENSG00000012048	FUN
exon17	chr17	41215896	T	C	41277380	41277381	-	ENSG00000012048	FUN
exon17	chr17	41215897	A	C	41277380	41277381	-	ENSG00000012048	FUN
exon17	chr17	41215897	A	G	41277380	41277381	-	ENSG00000012048	FUN
exon17	chr17	41215897	A	T	41277380	41277381	-	ENSG00000012048	FUN
exon17	chr17	41215898	G	A	41277380	41277381	-	ENSG00000012048	FUN
exon17	chr17	41215898	G	T	41277380	41277381	-	ENSG00000012048	LOF
exon17	chr17	41215898	G	C	41277380	41277381	-	ENSG00000012048	LOF
exon17	chr17	41215899	C	G	41277380	41277381	-	ENSG00000012048	FUN
exon17	chr17	41215899	C	T	41277380	41277381	-	ENSG00000012048	LOF
exon17	chr17	41215899	C	A	41277380	41277381	-	ENSG00000012048	LOF
exon17	chr17	41215900	T	A	41277380	41277381	-	ENSG00000012048	LOF
exon17	chr17	41215900	T	G	41277380	41277381	-	ENSG00000012048	LOF
exon17	chr17	41215900	T	C	41277380	41277381	-	ENSG00000012048	INT
exon17	chr17	41215901	A	G	41277380	41277381	-	ENSG00000012048	FUN
exon17	chr17	41215901	A	C	41277380	41277381	-	ENSG00000012048	FUN
exon17	chr17	41215901	A	T	41277380	41277381	-	ENSG00000012048	FUN
exon17	chr17	41215902	A	T	41277380	41277381	-	ENSG00000012048	LOF
exon17	chr17	41215902	A	C	41277380	41277381	-	ENSG00000012048	LOF
exon17	chr17	41215902	A	G	41277380	41277381	-	ENSG00000012048	INT
exon17	chr17	41215903	C	T	41277380	41277381	-	ENSG00000012048	FUN
exon17	chr17	41215903	C	G	41277380	41277381	-	ENSG00000012048	FUN
exon17	chr17	41215903	C	A	41277380	41277381	-	ENSG00000012048	LOF
exon17	chr17	41215904	T	A	41277380	41277381	-	ENSG00000012048	FUN
exon17	chr17	41215904	T	C	41277380	41277381	-	ENSG00000012048	FUN
exon17	chr17	41215904	T	G	41277380	41277381	-	ENSG00000012048	FUN
exon17	chr17	41215905	A	G	41277380	41277381	-	ENSG00000012048	LOF
exon17	chr17	41215905	A	C	41277380	41277381	-	ENSG00000012048	LOF
exon17	chr17	41215905	A	T	41277380	41277381	-	ENSG00000012048	LOF
exon17	chr17	41215906	C	G	41277380	41277381	-	ENSG00000012048	FUN
exon17	chr17	41215906	C	T	41277380	41277381	-	ENSG00000012048	FUN
exon17	chr17	41215906	C	A	41277380	41277381	-	ENSG00000012048	LOF
exon17	chr17	41215907	C	G	41277380	41277381	-	ENSG00000012048	FUN
exon17	chr17	41215907	C	A	41277380	41277381	-	ENSG00000012048	FUN
exon17	chr17	41215907	C	T	41277380	41277381	-	ENSG00000012048	LOF
exon17	chr17	41215908	C	G	41277380	41277381	-	ENSG00000012048	FUN
exon17	chr17	41215908	C	A	41277380	41277381	-	ENSG00000012048	FUN
exon17	chr17	41215908	C	T	41277380	41277381	-	ENSG00000012048	LOF
exon17	chr17	41215909	A	T	41277380	41277381	-	ENSG00000012048	FUN
exon17	chr17	41215909	A	G	41277380	41277381	-	ENSG00000012048	FUN
exon17	chr17	41215909	A	C	41277380	41277381	-	ENSG00000012048	LOF
exon17	chr17	41215910	T	C	41277380	41277381	-	ENSG00000012048	FUN
exon17	chr17	41215910	T	A	41277380	41277381	-	ENSG00000012048	FUN
exon17	chr17	41215910	T	G	41277380	41277381	-	ENSG00000012048	FUN
exon17	chr17	41215911	T	C	41277380	41277381	-	ENSG00000012048	FUN
exon17	chr17	41215911	T	G	41277380	41277381	-	ENSG00000012048	FUN
exon17	chr17	41215911	T	A	41277380	41277381	-	ENSG00000012048	FUN
exon17	chr17	41215912	T	G	41277380	41277381	-	ENSG00000012048	FUN
exon17	chr17	41215912	T	C	41277380	41277381	-	ENSG00000012048	LOF
exon17	chr17	41215912	T	A	41277380	41277381	-	ENSG00000012048	LOF
exon17	chr17	41215913	T	A	41277380	41277381	-	ENSG00000012048	FUN
exon17	chr17	41215913	T	G	41277380	41277381	-	ENSG00000012048	FUN
exon17	chr17	41215913	T	C	41277380	41277381	-	ENSG00000012048	LOF
exon17	chr17	41215914	C	A	41277380	41277381	-	ENSG00000012048	FUN
exon17	chr17	41215914	C	G	41277380	41277381	-	ENSG00000012048	FUN
exon17	chr17	41215914	C	T	41277380	41277381	-	ENSG00000012048	FUN
exon17	chr17	41215915	C	G	41277380	41277381	-	ENSG00000012048	FUN
exon17	chr17	41215915	C	T	41277380	41277381	-	ENSG00000012048	FUN
exon17	chr17	41215915	C	A	41277380	41277381	-	ENSG00000012048	LOF
exon17	chr17	41215916	T	G	41277380	41277381	-	ENSG00000012048	FUN
exon17	chr17	41215916	T	A	41277380	41277381	-	ENSG00000012048	FUN
exon17	chr17	41215916	T	C	41277380	41277381	-	ENSG00000012048	LOF
exon17	chr17	41215917	C	G	41277380	41277381	-	ENSG00000012048	FUN
exon17	chr17	41215917	C	T	41277380	41277381	-	ENSG00000012048	FUN
exon17	chr17	41215917	C	A	41277380	41277381	-	ENSG00000012048	LOF
exon17	chr17	41215918	C	G	41277380	41277381	-	ENSG00000012048	FUN
exon17	chr17	41215918	C	T	41277380	41277381	-	ENSG00000012048	FUN
exon17	chr17	41215918	C	A	41277380	41277381	-	ENSG00000012048	LOF
exon17	chr17	41215919	C	A	41277380	41277381	-	ENSG00000012048	FUN
exon17	chr17	41215919	C	G	41277380	41277381	-	ENSG00000012048	FUN
exon17	chr17	41215919	C	T	41277380	41277381	-	ENSG00000012048	FUN
exon17	chr17	41215920	G	A	41277380	41277381	-	ENSG00000012048	FUN
exon17	chr17	41215920	G	T	41277380	41277381	-	ENSG00000012048	LOF
exon17	chr17	41215920	G	C	41277380	41277381	-	ENSG00000012048	LOF
exon17	chr17	41215921	C	A	41277380	41277381	-	ENSG00000012048	FUN
exon17	chr17	41215921	C	G	41277380	41277381	-	ENSG00000012048	LOF
exon17	chr17	41215921	C	T	41277380	41277381	-	ENSG00000012048	LOF
exon17	chr17	41215922	A	G	41277380	41277381	-	ENSG00000012048	FUN
exon17	chr17	41215922	A	C	41277380	41277381	-	ENSG00000012048	FUN
exon17	chr17	41215922	A	T	41277380	41277381	-	ENSG00000012048	FUN
exon17	chr17	41215923	A	T	41277380	41277381	-	ENSG00000012048	FUN
exon17	chr17	41215923	A	G	41277380	41277381	-	ENSG00000012048	FUN
exon17	chr17	41215923	A	C	41277380	41277381	-	ENSG00000012048	LOF
exon17	chr17	41215924	T	C	41277380	41277381	-	ENSG00000012048	FUN
exon17	chr17	41215924	T	G	41277380	41277381	-	ENSG00000012048	FUN
exon17	chr17	41215924	T	A	41277380	41277381	-	ENSG00000012048	LOF
exon17	chr17	41215925	T	A	41277380	41277381	-	ENSG00000012048	FUN
exon17	chr17	41215925	T	C	41277380	41277381	-	ENSG00000012048	FUN
exon17	chr17	41215925	T	G	41277380	41277381	-	ENSG00000012048	FUN
exon17	chr17	41215926	C	G	41277380	41277381	-	ENSG00000012048	FUN
exon17	chr17	41215926	C	T	41277380	41277381	-	ENSG00000012048	LOF
exon17	chr17	41215926	C	A	41277380	41277381	-	ENSG00000012048	LOF
exon17	chr17	41215927	C	G	41277380	41277381	-	ENSG00000012048	LOF
exon17	chr17	41215927	C	T	41277380	41277381	-	ENSG00000012048	LOF
exon17	chr17	41215927	C	A	41277380	41277381	-	ENSG00000012048	LOF
exon17	chr17	41215928	T	G	41277380	41277381	-	ENSG00000012048	FUN
exon17	chr17	41215928	T	C	41277380	41277381	-	ENSG00000012048	FUN
exon17	chr17	41215928	T	A	41277380	41277381	-	ENSG00000012048	FUN
exon17	chr17	41215929	A	T	41277380	41277381	-	ENSG00000012048	FUN
exon17	chr17	41215929	A	G	41277380	41277381	-	ENSG00000012048	LOF
exon17	chr17	41215929	A	C	41277380	41277381	-	ENSG00000012048	INT
exon17	chr17	41215930	G	T	41277380	41277381	-	ENSG00000012048	FUN
exon17	chr17	41215930	G	C	41277380	41277381	-	ENSG00000012048	FUN
exon17	chr17	41215930	G	A	41277380	41277381	-	ENSG00000012048	FUN
exon17	chr17	41215931	A	G	41277380	41277381	-	ENSG00000012048	FUN
exon17	chr17	41215931	A	C	41277380	41277381	-	ENSG00000012048	LOF
exon17	chr17	41215931	A	T	41277380	41277381	-	ENSG00000012048	LOF
exon17	chr17	41215932	A	G	41277380	41277381	-	ENSG00000012048	LOF
exon17	chr17	41215932	A	C	41277380	41277381	-	ENSG00000012048	LOF
exon17	chr17	41215932	A	T	41277380	41277381	-	ENSG00000012048	LOF
exon17	chr17	41215933	A	C	41277380	41277381	-	ENSG00000012048	LOF
exon17	chr17	41215933	A	G	41277380	41277381	-	ENSG00000012048	LOF
exon17	chr17	41215933	A	T	41277380	41277381	-	ENSG00000012048	LOF
exon17	chr17	41215934	A	G	41277380	41277381	-	ENSG00000012048	FUN
exon17	chr17	41215934	A	C	41277380	41277381	-	ENSG00000012048	LOF
exon17	chr17	41215934	A	T	41277380	41277381	-	ENSG00000012048	LOF
exon17	chr17	41215935	T	A	41277380	41277381	-	ENSG00000012048	FUN
exon17	chr17	41215935	T	G	41277380	41277381	-	ENSG00000012048	LOF
exon17	chr17	41215935	T	C	41277380	41277381	-	ENSG00000012048	LOF
exon17	chr17	41215936	A	T	41277380	41277381	-	ENSG00000012048	LOF
exon17	chr17	41215936	A	C	41277380	41277381	-	ENSG00000012048	LOF
exon17	chr17	41215936	A	G	41277380	41277381	-	ENSG00000012048	LOF
exon17	chr17	41215937	T	C	41277380	41277381	-	ENSG00000012048	FUN
exon17	chr17	41215937	T	A	41277380	41277381	-	ENSG00000012048	LOF
exon17	chr17	41215937	T	G	41277380	41277381	-	ENSG00000012048	LOF
exon17	chr17	41215938	T	A	41277380	41277381	-	ENSG00000012048	LOF
exon17	chr17	41215938	T	G	41277380	41277381	-	ENSG00000012048	LOF
exon17	chr17	41215938	T	C	41277380	41277381	-	ENSG00000012048	LOF
exon17	chr17	41215939	T	C	41277380	41277381	-	ENSG00000012048	LOF
exon17	chr17	41215939	T	G	41277380	41277381	-	ENSG00000012048	LOF
exon17	chr17	41215939	T	A	41277380	41277381	-	ENSG00000012048	LOF
exon17	chr17	41215940	C	A	41277380	41277381	-	ENSG00000012048	FUN
exon17	chr17	41215940	C	G	41277380	41277381	-	ENSG00000012048	FUN
exon17	chr17	41215940	C	T	41277380	41277381	-	ENSG00000012048	FUN
exon17	chr17	41215941	A	C	41277380	41277381	-	ENSG00000012048	FUN
exon17	chr17	41215941	A	T	41277380	41277381	-	ENSG00000012048	FUN
exon17	chr17	41215941	A	G	41277380	41277381	-	ENSG00000012048	INT
exon17	chr17	41215942	G	T	41277380	41277381	-	ENSG00000012048	FUN
exon17	chr17	41215942	G	A	41277380	41277381	-	ENSG00000012048	FUN
exon17	chr17	41215942	G	C	41277380	41277381	-	ENSG00000012048	FUN
exon17	chr17	41215943	T	A	41277380	41277381	-	ENSG00000012048	FUN
exon17	chr17	41215943	T	G	41277380	41277381	-	ENSG00000012048	FUN
exon17	chr17	41215943	T	C	41277380	41277381	-	ENSG00000012048	FUN
exon17	chr17	41215944	G	C	41277380	41277381	-	ENSG00000012048	LOF
exon17	chr17	41215944	G	A	41277380	41277381	-	ENSG00000012048	LOF
exon17	chr17	41215944	G	T	41277380	41277381	-	ENSG00000012048	LOF
exon17	chr17	41215945	T	C	41277380	41277381	-	ENSG00000012048	LOF
exon17	chr17	41215945	T	G	41277380	41277381	-	ENSG00000012048	LOF
exon17	chr17	41215947	C	G	41277380	41277381	-	ENSG00000012048	LOF
exon17	chr17	41215947	C	A	41277380	41277381	-	ENSG00000012048	LOF
exon17	chr17	41215948	G	C	41277380	41277381	-	ENSG00000012048	LOF
exon17	chr17	41215949	T	G	41277380	41277381	-	ENSG00000012048	FUN
exon17	chr17	41215949	T	C	41277380	41277381	-	ENSG00000012048	FUN
exon17	chr17	41215949	T	A	41277380	41277381	-	ENSG00000012048	FUN
exon17	chr17	41215950	T	A	41277380	41277381	-	ENSG00000012048	FUN
exon17	chr17	41215950	T	C	41277380	41277381	-	ENSG00000012048	FUN
exon17	chr17	41215950	T	G	41277380	41277381	-	ENSG00000012048	FUN
exon17	chr17	41215951	C	G	41277380	41277381	-	ENSG00000012048	FUN
exon17	chr17	41215951	C	T	41277380	41277381	-	ENSG00000012048	FUN
exon17	chr17	41215951	C	A	41277380	41277381	-	ENSG00000012048	LOF
exon17	chr17	41215952	A	G	41277380	41277381	-	ENSG00000012048	FUN
exon17	chr17	41215952	A	C	41277380	41277381	-	ENSG00000012048	LOF
exon17	chr17	41215952	A	T	41277380	41277381	-	ENSG00000012048	LOF
exon17	chr17	41215953	C	G	41277380	41277381	-	ENSG00000012048	FUN
[truncated: 1,894 more rows]
